# Supplementary material for: 4-Bromo-2-[(E)-(4-fluoro­phen­yl)imino­meth­yl]phenol
Source: Acta Crystallogr Sect E Struct Rep Online. 2011 Feb 12;67(Pt 3):o598. doi: 10.1107/S1600536811004429 (PMC3052130; doi:10.1107/S1600536811004429)
Supplement: Supplementary file 2 [file e-67-0o598-Isup2.hkl]

# 
# h,k,l, Fc-squared, Fo-squared, sigma(Fo-squared) and status flag 
# 
data_I
_shelx_title ' IRA3_0m in P2(1)/n' 
_shelx_refln_list_code          4 
_shelx_F_calc_maximum      137.66 
_exptl_crystal_F_000       584.00 
_reflns_d_resolution_high  0.7496 
 
loop_ 
 _symmetry_equiv_pos_as_xyz 
 'x, y, z' 
 '-x+1/2, y+1/2, -z+1/2' 
 '-x, -y, -z' 
 'x-1/2, -y-1/2, z-1/2' 
 
_cell_length_a     4.4820 
_cell_length_b    20.8088 
_cell_length_c    12.2189 
_cell_angle_alpha  90.000 
_cell_angle_beta   94.570 
_cell_angle_gamma  90.000 
 
_shelx_F_squared_multiplier     1.000 
 
loop_ 
 _refln_index_h 
 _refln_index_k 
 _refln_index_l 
 _refln_F_squared_calc 
 _refln_F_squared_meas 
 _refln_F_squared_sigma 
 _refln_observed_status 
   2   0   0     1070.22     1125.61     23.28 o 
   4   0   0      921.92      946.08     30.18 o 
   1   1   0     3887.11     3962.45     47.74 o 
   2   1   0      970.95      989.38     12.92 o 
   3   1   0      656.09      661.87     11.19 o 
   4   1   0        8.09        5.30      4.62 o 
   5   1   0        0.90       -6.75      7.98 o 
   0   2   0      219.92      143.14      4.89 o 
   1   2   0     3460.36     3476.29     47.40 o 
   2   2   0       25.60       27.85      2.39 o 
   3   2   0      251.10      255.73      6.66 o 
   4   2   0      611.45      621.33     18.18 o 
   5   2   0       77.28       76.26     14.27 o 
   1   3   0     2522.65     2635.68     29.74 o 
   2   3   0     8248.32     8457.91    114.44 o 
   3   3   0       19.94       17.27      3.77 o 
   4   3   0      221.34      227.39      8.21 o 
   5   3   0        1.57      -13.25     13.25 o 
   0   4   0     1015.69     1054.85     15.37 o 
   1   4   0    12844.51    13232.38    274.95 o 
   2   4   0       23.42       22.88      1.90 o 
   3   4   0      322.39      302.53      7.24 o 
   4   4   0      173.45      171.90      7.29 o 
   5   4   0      105.06      104.19     15.50 o 
   1   5   0     1473.29     1500.43     15.21 o 
   2   5   0      149.06      199.21      5.05 o 
   3   5   0      663.80      671.23     10.33 o 
   4   5   0        0.32       -2.38      5.50 o 
   5   5   0       48.96       71.77     15.50 o 
   0   6   0     9721.63    10062.88    151.12 o 
   1   6   0      657.19      665.70      7.59 o 
   2   6   0     1093.77     1226.14     16.70 o 
   3   6   0       51.62       49.54      3.64 o 
   4   6   0      240.92      252.90     10.65 o 
   5   6   0        2.47       14.68     15.29 o 
   1   7   0      979.71      963.85     10.57 o 
   2   7   0     3737.09     3896.62     44.53 o 
   3   7   0      830.51      857.00     19.11 o 
   4   7   0       75.60       82.89      7.20 o 
   5   7   0        3.00       10.19     15.70 o 
   0   8   0     1553.24     1560.40     23.30 o 
   1   8   0     1308.01     1240.49     13.41 o 
   2   8   0       70.04       63.64      3.67 o 
   3   8   0        3.34        0.29      3.89 o 
   4   8   0      387.03      351.85     11.96 o 
   5   8   0       41.18       75.24     18.76 o 
   1   9   0       53.80       59.68      2.90 o 
   2   9   0     2722.20     2780.92     46.49 o 
   3   9   0      135.06      130.95      9.70 o 
   4   9   0       58.08       60.18      7.85 o 
   5   9   0        5.38       24.06     17.94 o 
   0  10   0      290.67      238.60      9.37 o 
   1  10   0     3714.46     3856.09     48.96 o 
   2  10   0        2.52        1.46      4.11 o 
   3  10   0      419.03      376.78     16.84 o 
   4  10   0       67.50       66.56      8.53 o 
   5  10   0       66.43       83.80     20.39 o 
   1  11   0     1344.10     1401.95     25.23 o 
   2  11   0     1408.61     1376.06     27.64 o 
   3  11   0     1240.45     1238.08     41.47 o 
   4  11   0       60.02       57.99      8.79 o 
   5  11   0        3.47       10.40     19.17 o 
   0  12   0     2709.07     2656.00     55.44 o 
   1  12   0      977.52      980.31     17.06 o 
   2  12   0       40.98       47.44      3.51 o 
   3  12   0      566.29      520.42     13.70 o 
   4  12   0      243.76      260.07     11.93 o 
   5  12   0        6.91      -20.19     20.19 o 
   1  13   0     2219.42     2172.48     33.05 o 
   2  13   0       37.18       37.07      5.05 o 
   3  13   0      434.81      457.68     13.73 o 
   4  13   0        1.58       17.62     12.85 o 
   5  13   0        2.29        4.89     21.41 o 
   0  14   0     1971.63     1880.53     66.27 o 
   1  14   0      541.06      521.57     12.05 o 
   2  14   0       12.22        5.32      5.48 o 
   3  14   0       74.47       67.38      8.00 o 
   4  14   0       43.30       54.81     10.19 o 
   5  14   0       11.10        9.99     21.00 o 
   1  15   0      348.98      312.60     12.80 o 
   2  15   0      816.66      807.37     15.98 o 
   3  15   0       68.79       62.96      8.59 o 
   4  15   0       64.93       68.15     10.78 o 
   5  15   0        1.21      -21.61     21.61 o 
   0  16   0        0.45        5.91     15.50 o 
   1  16   0     1050.78     1081.86     20.15 o 
   2  16   0      114.09       98.47      7.33 o 
   3  16   0      167.40      157.90     10.49 o 
   4  16   0       22.07       11.94     16.65 o 
   1  17   0       25.71       26.35      6.96 o 
   2  17   0      720.07      675.33     20.05 o 
   3  17   0      144.69      156.89     18.15 o 
   4  17   0       29.38       31.67     13.90 o 
   0  18   0     1281.63     1285.92     59.03 o 
   1  18   0       15.12        6.87      7.34 o 
   2  18   0      201.00      203.69     20.62 o 
   3  18   0       63.48       57.63     33.54 o 
   4  18   0       63.82       74.33     15.25 o 
   1  19   0      710.24      729.18     18.51 o 
   2  19   0       64.51       50.05     10.31 o 
   3  19   0      249.63      221.96     25.79 o 
   4  19   0        5.77        8.41     14.33 o 
   0  20   0     2132.11     2228.85     52.19 o 
   1  20   0      236.68      233.55     13.18 o 
   2  20   0       26.50       26.61     10.53 o 
   3  20   0        8.95       30.37     13.98 o 
   4  20   0       61.13       39.64     16.06 o 
   1  21   0       19.40       19.06      8.95 o 
   2  21   0      215.27      224.29     22.06 o 
   3  21   0       11.27       15.44     14.49 o 
   0  22   0      577.31      581.75     24.82 o 
   1  22   0      382.51      415.20     23.93 o 
   2  22   0       29.19        3.30     11.47 o 
   3  22   0       23.43       30.31     15.04 o 
   1  23   0       37.28       41.67     10.36 o 
   2  23   0      210.02      218.70     15.38 o 
   3  23   0        2.58      -14.57     16.24 o 
   0  24   0       13.74        1.28     15.09 o 
   1  24   0      107.25      115.38     12.13 o 
   2  24   0       10.68       21.00     12.57 o 
   1  25   0       16.34        9.50     13.11 o 
   2  25   0        7.67       23.04     13.66 o 
   0  26   0      188.96      189.27     21.61 o 
   1  26   0       11.04       11.44     14.30 o 
   2  26   0       18.09       21.72     14.55 o 
   1  27   0       75.25       45.50     15.52 o 
  -3   0   1      289.10      293.81     15.90 o 
  -1   0   1     3981.30     4130.03     78.58 o 
   1   0   1     3465.90     3510.23     42.55 o 
   3   0   1     4556.65     4703.25     93.08 o 
   5   0   1        0.21       -0.20     13.05 o 
  -5   1   1       20.71       11.21     11.21 o 
  -4   1   1      153.90      177.04     19.14 o 
  -3   1   1     1439.30     1492.54     32.22 o 
  -2   1   1       91.78       92.01      4.00 o 
  -1   1   1        9.09        6.81      1.68 o 
   0   1   1     2339.96     1524.94     42.61 o 
   1   1   1     9843.91    10122.10    195.00 o 
   2   1   1     1844.42     1896.04     21.62 o 
   3   1   1      673.22      699.47      9.15 o 
   4   1   1      109.09      109.87     14.88 o 
   5   1   1       24.12       22.99      9.69 o 
  -5   2   1        7.72       -0.41     11.83 o 
  -4   2   1       12.91       18.19      6.79 o 
  -3   2   1     1788.27     1823.38     30.23 o 
  -2   2   1     4082.38     4088.48     49.95 o 
  -1   2   1     5207.47     5454.31     73.78 o 
   0   2   1       52.21       58.27      1.11 o 
   1   2   1      886.22      895.30      9.74 o 
   2   2   1     2250.07     2238.50     25.44 o 
   3   2   1       12.17        9.70      2.68 o 
   4   2   1      100.85      108.39      7.89 o 
   5   2   1       14.31       13.69      9.26 o 
  -5   3   1       83.89      119.89     14.48 o 
  -4   3   1      242.54      240.64     20.39 o 
  -3   3   1     1233.07     1231.20     21.63 o 
  -2   3   1       17.59       16.25      2.52 o 
  -1   3   1      494.08      512.21      6.44 o 
   0   3   1      345.44      363.79      4.29 o 
   2   3   1      407.63      416.24      6.18 o 
   3   3   1        7.31        2.31      2.75 o 
   4   3   1       75.57       66.85      6.30 o 
   5   3   1       64.09       82.04     14.68 o 
  -5   4   1        0.33      -12.85     12.85 o 
  -4   4   1      127.04      117.53      9.26 o 
  -3   4   1      167.21      159.33      6.16 o 
  -2   4   1     6515.87     6504.42     88.66 o 
   0   4   1      463.40      463.87      5.33 o 
   1   4   1     2793.56     3114.42     30.61 o 
   2   4   1     8301.22     8718.39     97.05 o 
   3   4   1      846.36      897.17     11.90 o 
   4   4   1      134.62      150.39     11.41 o 
   5   4   1        2.72        1.33      9.54 o 
  -5   5   1        4.63       -3.06     13.86 o 
  -4   5   1      507.24      545.09     17.43 o 
  -3   5   1      621.76      618.59     13.50 o 
  -2   5   1      116.14      110.58      3.05 o 
  -1   5   1     1162.53     1198.29     13.19 o 
   0   5   1     7266.12     7432.68     72.07 o 
   1   5   1     3754.15     3819.88     37.52 o 
   2   5   1       24.78       17.15      2.17 o 
   3   5   1       62.23       72.45      3.71 o 
   4   5   1       43.46       41.80      6.36 o 
   5   5   1      291.72      296.32     15.20 o 
  -5   6   1      229.67      212.87     19.17 o 
  -4   6   1       29.45       32.02      5.86 o 
  -3   6   1      814.91      832.29     12.18 o 
  -2   6   1     1792.81     1892.36     20.52 o 
  -1   6   1     4727.16     4778.45     46.71 o 
   0   6   1       92.60       81.19      2.99 o 
   1   6   1     3485.30     3599.35     35.58 o 
   2   6   1       40.10       19.05      2.64 o 
   3   6   1     1554.58     1581.74     20.69 o 
   4   6   1       19.76       10.91      6.29 o 
   5   6   1        1.05       -3.53      9.94 o 
  -5   7   1        1.35      -10.60     15.29 o 
  -4   7   1      458.36      442.58     12.27 o 
  -3   7   1        0.48       -1.58      3.35 o 
  -2   7   1       47.24       54.51      2.78 o 
  -1   7   1     2198.76     2348.23     22.30 o 
   0   7   1    10730.25    11073.55    107.30 o 
   1   7   1     2903.99     3155.93     31.53 o 
   2   7   1     2886.68     3008.72     39.97 o 
   3   7   1       21.30       19.07      5.11 o 
   4   7   1      193.66      214.72      9.13 o 
   5   7   1       57.86       61.07     10.97 o 
  -5   8   1        1.56       -4.28     15.70 o 
  -4   8   1        9.61       18.64      6.47 o 
  -3   8   1      263.80      271.52      7.12 o 
  -2   8   1     3960.48     3997.43     47.88 o 
  -1   8   1     2270.93     2327.54     23.70 o 
   0   8   1       68.55       77.34      2.63 o 
   1   8   1      983.38     1010.03     11.38 o 
   2   8   1      225.60      203.54      5.92 o 
   3   8   1     1435.54     1448.00     32.32 o 
   4   8   1      128.68      146.20      8.73 o 
   5   8   1       15.60       14.97     10.82 o 
  -5   9   1       28.32       24.67     17.13 o 
  -4   9   1        3.38        0.70      6.88 o 
  -3   9   1       66.99       82.67      4.96 o 
  -2   9   1     2843.65     2936.84     53.78 o 
  -1   9   1     1540.48     1534.52     17.49 o 
   0   9   1      392.00      387.67      5.98 o 
   1   9   1      425.16      342.23      8.81 o 
   2   9   1      498.83      535.82      9.48 o 
   3   9   1        0.15        1.08      3.69 o 
   4   9   1      344.77      341.15     12.41 o 
   5   9   1      144.77      156.12     25.59 o 
  -5  10   1       12.97        3.47     17.74 o 
  -4  10   1       54.76       52.08      7.80 o 
  -3  10   1      109.93      133.14     13.13 o 
  -2  10   1     2929.74     2901.26     41.92 o 
  -1  10   1       53.23       60.48      3.85 o 
   0  10   1      615.01      611.66     12.63 o 
   1  10   1      341.79      375.58      8.16 o 
   2  10   1     1369.93     1355.27     29.32 o 
   3  10   1      276.71      265.24      8.33 o 
   4  10   1        7.26       22.09      8.11 o 
   5  10   1        3.95        4.57     11.79 o 
  -5  11   1       13.39       12.64     19.37 o 
  -4  11   1       67.88       79.58      8.78 o 
  -3  11   1        6.81        6.13      4.66 o 
  -2  11   1      247.86      246.74      8.09 o 
  -1  11   1      473.92      486.58     10.55 o 
   0  11   1     2105.86     2131.16     31.93 o 
   1  11   1      904.33      884.76     15.54 o 
   2  11   1      321.61      333.86      7.57 o 
   3  11   1       30.62       26.07      5.45 o 
   4  11   1      149.23      147.29     10.09 o 
   5  11   1       23.27       20.53     17.84 o 
  -5  12   1        4.65      -18.15     18.15 o 
  -4  12   1      105.74       93.38      9.72 o 
  -3  12   1      239.94      235.47     23.20 o 
  -2  12   1      216.30      215.55      7.47 o 
  -1  12   1     1565.74     1492.31     23.62 o 
   0  12   1      145.48      143.38      6.37 o 
   1  12   1       90.26       75.83      5.49 o 
   2  12   1      323.09      309.05      8.93 o 
   3  12   1     1022.98      932.51     20.40 o 
   4  12   1        0.28       -6.28      8.70 o 
   5  12   1        3.87       10.22     20.19 o 
  -5  13   1        4.82       -5.91     21.21 o 
  -4  13   1      337.40      320.18     13.36 o 
  -3  13   1       25.37       17.79      6.65 o 
  -2  13   1       58.97       55.79      4.99 o 
  -1  13   1      122.81      128.31      8.74 o 
   0  13   1     3524.61     3492.36     50.90 o 
   1  13   1       38.25       30.15      5.34 o 
   2  13   1      566.87      584.64     12.56 o 
   3  13   1       11.99       15.50      7.40 o 
   4  13   1        3.42        9.41      9.22 o 
   5  13   1        5.73        1.76     13.77 o 
  -5  14   1       87.28       93.59     22.63 o 
  -4  14   1       15.86       19.99      9.95 o 
  -3  14   1      341.50      307.73     11.79 o 
  -2  14   1     1829.72     1787.24     27.99 o 
  -1  14   1     1778.36     1739.68     27.77 o 
   0  14   1      430.49      452.36     11.46 o 
   1  14   1      110.99      102.62      7.26 o 
   2  14   1      552.06      517.12     14.07 o 
   3  14   1       22.70       21.80      7.64 o 
   4  14   1      131.58      132.35     11.37 o 
   5  14   1        0.61        9.14     13.96 o 
  -5  15   1       12.65        1.84     22.02 o 
  -4  15   1        2.11        1.92     10.88 o 
  -3  15   1      264.38      272.25     11.81 o 
  -2  15   1      152.31      156.82      7.36 o 
  -1  15   1      817.20      796.86     15.93 o 
   0  15   1      100.91      106.80      7.14 o 
   1  15   1     2648.78     2647.32     40.22 o 
   2  15   1        0.10        0.04      6.00 o 
   3  15   1       14.96       30.62      8.57 o 
   4  15   1       95.21       63.86     17.84 o 
  -4  16   1       21.45        9.59     10.98 o 
  -3  16   1       14.86        3.61     10.60 o 
  -2  16   1      993.33      970.73     18.42 o 
  -1  16   1      324.89      304.64     12.68 o 
   0  16   1      998.43      959.05     18.45 o 
   1  16   1       11.08        9.80      6.30 o 
   2  16   1     1870.51     1729.36     28.42 o 
   3  16   1        0.71        6.03      8.55 o 
   4  16   1       68.14       62.19     13.74 o 
  -4  17   1      136.47      145.54     13.09 o 
  -3  17   1      188.89      184.09     23.96 o 
  -2  17   1       43.70       30.53      6.93 o 
  -1  17   1       22.51       19.17      7.01 o 
   0  17   1      627.90      627.76     14.98 o 
   1  17   1     1326.42     1321.12     23.65 o 
   2  17   1        8.25        9.11      6.94 o 
   3  17   1       15.69       34.81     23.04 o 
   4  17   1        0.04       -1.80     13.39 o 
  -4  18   1       70.04       83.03     12.64 o 
  -3  18   1      152.05      159.86     25.59 o 
  -2  18   1      154.19      135.78     13.31 o 
  -1  18   1     1570.32     1583.50     45.75 o 
   0  18   1      302.28      332.40     11.46 o 
   1  18   1       38.39       25.37      7.59 o 
   2  18   1       96.22       85.87      8.16 o 
   3  18   1      299.26      287.91     58.93 o 
   4  18   1        2.56       -4.95     18.66 o 
  -4  19   1        4.84       -6.99     13.99 o 
  -3  19   1       61.14       63.71     13.69 o 
  -2  19   1       23.55       33.81      9.89 o 
  -1  19   1       55.49       56.44      8.26 o 
   0  19   1      864.56      846.16     18.47 o 
   1  19   1        3.89       -1.71      7.70 o 
   2  19   1      322.00      319.59     14.17 o 
   3  19   1       12.99       12.00     13.99 o 
   4  19   1       51.80       75.44     15.68 o 
  -4  20   1       28.80       51.95     21.31 o 
  -3  20   1       13.31       -4.38     13.47 o 
  -2  20   1       46.27       33.83     12.20 o 
  -1  20   1      278.97      298.18     11.97 o 
   0  20   1       26.76       28.19      8.64 o 
   1  20   1      151.69      160.65     10.21 o 
   2  20   1       34.83       17.81     11.04 o 
   3  20   1      277.63      316.71     19.46 o 
   4  20   1       17.58       29.38     15.83 o 
  -3  21   1      148.62      156.61     23.04 o 
  -2  21   1       10.53      -10.19     10.19 o 
  -1  21   1       81.57       80.46      9.85 o 
   0  21   1        2.64       -5.34      8.78 o 
   1  21   1      368.18      386.59     13.82 o 
   2  21   1        1.25        5.01     11.21 o 
   3  21   1      103.37      101.91     16.51 o 
  -3  22   1        2.01       13.69     15.27 o 
  -2  22   1      226.48      230.09     31.69 o 
  -1  22   1       43.15       33.33      9.71 o 
   0  22   1       26.74       27.96     12.84 o 
   1  22   1       49.14       61.71     10.16 o 
   2  22   1      154.25      169.50     16.98 o 
   3  22   1       19.70       28.21     15.92 o 
  -3  23   1       21.25       19.70     16.35 o 
  -2  23   1        0.35       -6.53     11.96 o 
  -1  23   1      102.29      109.68     12.71 o 
   0  23   1       45.57       46.57     10.57 o 
   1  23   1       87.75      107.45     11.40 o 
   2  23   1       78.44       80.43     22.28 o 
   3  23   1       19.91       16.35     15.85 o 
  -2  24   1       46.66       52.74     13.29 o 
  -1  24   1      276.79      290.05     23.09 o 
   0  24   1        3.62        1.46     10.56 o 
   1  24   1        0.40       15.49     10.73 o 
   2  24   1       74.52       96.97     23.48 o 
  -2  25   1        0.03       -3.99     13.50 o 
  -1  25   1        7.73       14.01     13.30 o 
   0  25   1      148.54      157.68     13.12 o 
   1  25   1       11.82       -5.58     15.36 o 
   2  25   1       30.46       44.63     14.36 o 
  -2  26   1        1.87        7.96     14.62 o 
  -1  26   1        4.35        0.43     13.67 o 
   0  26   1        3.16       -9.49     12.19 o 
   1  26   1      192.85      182.02     16.75 o 
   2  26   1        9.19       21.67     15.03 o 
  -1  27   1       49.03       46.92     15.07 o 
   0  27   1       21.52       37.90     12.95 o 
   1  27   1       94.05       84.63     16.34 o 
  -4   0   2      420.24      458.97     25.28 o 
  -2   0   2     1759.22     1855.07     37.85 o 
   0   0   2     2187.30     2273.54     25.55 o 
   2   0   2     5156.33     5266.97    102.87 o 
   4   0   2       38.13       48.94     11.21 o 
  -4   1   2        0.22        0.28      5.58 o 
  -3   1   2      151.61      143.86      9.51 o 
  -2   1   2      316.65      318.77      8.06 o 
  -1   1   2     9748.80     9971.14    132.94 o 
   0   1   2     3736.42     3825.55     31.51 o 
   1   1   2      628.59      695.93      7.54 o 
   2   1   2     1012.67     1028.33     11.54 o 
   3   1   2     2549.59     2656.23     34.10 o 
   4   1   2       11.02        8.17      7.56 o 
   5   1   2       39.46       36.38     18.04 o 
  -5   2   2       48.48       65.65     19.57 o 
  -4   2   2        6.87        3.45     13.36 o 
  -3   2   2      555.29      547.73      9.86 o 
  -2   2   2      944.14      925.27     12.68 o 
  -1   2   2     1451.62     1515.84     15.06 o 
   0   2   2     7128.25     7296.67     66.37 o 
   1   2   2     8438.54     8683.08     79.19 o 
   2   2   2     1080.81     1064.75     11.87 o 
   3   2   2        1.80        0.54      3.20 o 
   4   2   2       95.20      112.44     13.66 o 
   5   2   2        1.70        0.90     10.16 o 
  -5   3   2       35.29       34.23     10.31 o 
  -4   3   2       59.02       56.87      7.81 o 
  -3   3   2       17.96       13.41      3.86 o 
  -2   3   2     3868.67     3900.48     53.83 o 
  -1   3   2    16345.88    16714.01    444.49 o 
   1   3   2      535.61      532.91      6.19 o 
   2   3   2      189.20      164.37      3.93 o 
   3   3   2       87.46       86.12      3.65 o 
   4   3   2      640.69      681.73     19.08 o 
   5   3   2       13.14       19.26     10.62 o 
  -5   4   2        2.78       11.70     16.72 o 
  -4   4   2       53.78       62.69      8.56 o 
  -3   4   2      970.35      979.23     18.24 o 
  -2   4   2       22.30       25.36      3.20 o 
  -1   4   2      381.03      376.51      5.09 o 
   0   4   2      956.95      952.17     10.08 o 
   1   4   2     3377.13     3302.62     32.64 o 
   2   4   2       36.60       43.37      3.34 o 
   3   4   2       19.52       20.34      3.23 o 
   4   4   2        0.78        1.03      5.98 o 
   5   4   2      234.24      217.38     13.43 o 
  -5   5   2       17.81       30.74     16.41 o 
  -4   5   2        6.94       16.50      8.45 o 
  -3   5   2      454.82      505.89     12.16 o 
  -2   5   2     1434.80     1418.54     18.48 o 
  -1   5   2    12404.58    12833.06    156.69 o 
   0   5   2      156.09      163.72      2.89 o 
   1   5   2       31.21       40.64      1.94 o 
   2   5   2     1961.77     2025.35     26.79 o 
   3   5   2      620.67      633.97     12.18 o 
   4   5   2      217.98      235.27     15.28 o 
   5   5   2        0.57       -2.29     10.65 o 
  -5   6   2        9.70      -10.97     10.97 o 
  -4   6   2      909.86      929.63     30.28 o 
  -3   6   2       93.06       90.34      6.10 o 
  -2   6   2     1275.40     1341.20     14.95 o 
  -1   6   2      185.99      207.39      3.57 o 
   0   6   2     8661.43     8987.58     87.25 o 
   1   6   2      338.70      348.38      6.35 o 
   2   6   2     2112.95     2110.65     33.85 o 
   3   6   2       30.15       29.82      3.76 o 
   4   6   2        4.57       -5.71      6.55 o 
   5   6   2        0.12       -6.97     10.87 o 
  -5   7   2      171.89      182.29     28.14 o 
  -4   7   2        5.11        8.30      5.58 o 
  -3   7   2      134.13      139.76      5.10 o 
  -2   7   2      464.30      480.05      7.28 o 
  -1   7   2     5082.75     5241.73     51.39 o 
   0   7   2      366.09      388.63      7.75 o 
   1   7   2       80.42       85.81      3.48 o 
   2   7   2       68.18       59.28      3.04 o 
   3   7   2     1576.39     1552.10     19.21 o 
   4   7   2      113.41      127.22      8.17 o 
   5   7   2       30.22       41.43     11.89 o 
  -5   8   2      119.97      129.04     14.06 o 
  -4   8   2       93.30       90.00      7.34 o 
  -3   8   2     1062.59     1043.93     15.43 o 
  -2   8   2     1007.13     1046.11     15.93 o 
  -1   8   2     1041.79     1120.66     12.33 o 
   0   8   2     3165.21     3305.46     33.21 o 
   1   8   2    10920.74    11783.57    125.35 o 
   2   8   2       32.89       26.72      5.15 o 
   3   8   2      170.28      178.15      7.30 o 
   4   8   2        5.59       -2.49      9.96 o 
   5   8   2        5.22        5.04     11.81 o 
  -5   9   2        0.43       28.20     12.77 o 
  -4   9   2       11.02       14.44      6.87 o 
  -3   9   2       84.63       84.82      6.81 o 
  -2   9   2     3409.25     3556.43     61.64 o 
  -1   9   2      622.10      624.92      9.34 o 
   0   9   2     2782.47     2740.06     32.38 o 
   1   9   2       43.35       56.25      3.75 o 
   2   9   2      396.96      390.79      7.08 o 
   3   9   2       20.95       31.25      4.93 o 
   4   9   2      736.52      722.65     17.81 o 
   5   9   2        4.84       21.01     13.97 o 
  -5  10   2       26.25       13.51     13.61 o 
  -4  10   2       20.30       22.69      7.66 o 
  -3  10   2     4216.44     4139.47     58.89 o 
  -2  10   2       90.02       85.26      4.91 o 
  -1  10   2      133.88      125.52      4.75 o 
   0  10   2      688.56      731.24     17.30 o 
   1  10   2     4667.50     4579.34     57.96 o 
   2  10   2      363.69      391.40      8.71 o 
   3  10   2      116.82      120.76      6.41 o 
   4  10   2        7.01       -0.28      8.12 o 
   5  10   2       61.11       59.03     13.42 o 
  -5  11   2        0.73      -13.58     13.58 o 
  -4  11   2       94.13      105.93      9.19 o 
  -3  11   2      343.81      345.72     16.19 o 
  -2  11   2      327.56      313.38     12.74 o 
  -1  11   2     2551.95     2540.61     33.43 o 
   0  11   2     1381.36     1354.68     21.76 o 
   1  11   2      109.12      118.13      6.39 o 
   2  11   2      542.46      494.81     10.86 o 
   3  11   2      186.17      210.16     13.98 o 
   4  11   2      198.28      212.72     12.80 o 
   5  11   2       12.79       17.61     13.22 o 
  -5  12   2        0.46       20.39     20.39 o 
  -4  12   2      282.17      275.66     12.28 o 
  -3  12   2       49.52       40.92      6.98 o 
  -2  12   2       18.19       27.82      5.17 o 
  -1  12   2      113.67      124.12      6.05 o 
   0  12   2     3713.41     3694.00     53.37 o 
   1  12   2     1562.69     1623.73     25.81 o 
   2  12   2     1183.67     1196.18     20.13 o 
   3  12   2        0.54        4.59      6.89 o 
   4  12   2        0.35       -5.55      8.88 o 
   5  12   2        2.62        5.58     13.42 o 
  -4  13   2       40.46       48.00      9.63 o 
  -3  13   2      105.51       89.30      9.66 o 
  -2  13   2      734.57      703.81     13.46 o 
  -1  13   2     2228.71     2196.59     33.44 o 
   0  13   2      535.23      573.58     17.57 o 
   1  13   2      159.61      177.96      8.06 o 
   2  13   2       13.58       14.47      5.42 o 
   3  13   2     1603.68     1466.91     28.58 o 
   4  13   2       77.16       65.87     10.18 o 
   5  13   2       12.04       28.28     19.47 o 
  -5  14   2       39.94       68.31     21.82 o 
  -4  14   2      241.35      208.33     25.60 o 
  -3  14   2      132.36      147.37     14.33 o 
  -2  14   2     1187.69     1124.06     19.22 o 
  -1  14   2      604.85      605.55     13.20 o 
   0  14   2     1291.13     1277.07     21.84 o 
   1  14   2     1936.62     1924.50     30.48 o 
   2  14   2      757.39      740.08     15.86 o 
   3  14   2        1.39       -4.48      7.84 o 
   4  14   2       97.59       89.82     10.96 o 
   5  14   2        6.33       14.40     14.86 o 
  -5  15   2        4.55       -3.47     21.41 o 
  -4  15   2       94.61       84.41     11.08 o 
  -3  15   2       43.31       23.51     17.13 o 
  -2  15   2      132.05      140.78      7.13 o 
  -1  15   2       82.56       84.79      7.59 o 
   0  15   2      359.19      355.84     17.01 o 
   1  15   2       11.78        7.38      5.95 o 
   2  15   2      258.66      256.86     19.95 o 
   3  15   2       74.76       82.63      9.42 o 
   4  15   2       54.26       50.02     13.35 o 
  -4  16   2       13.15       13.35     10.82 o 
  -3  16   2      281.82      247.23     14.94 o 
  -2  16   2       30.41       29.98      6.22 o 
  -1  16   2       18.63       21.30      6.46 o 
   0  16   2        0.56       -6.27      6.27 o 
   1  16   2     1120.97     1099.18     20.55 o 
   2  16   2       95.34       91.42      9.56 o 
   3  16   2        1.15        0.42      8.93 o 
   4  16   2       21.82       28.79     13.64 o 
  -4  17   2       90.98      108.70     14.28 o 
  -3  17   2      138.76      149.39     18.35 o 
  -2  17   2      206.59      214.86      8.96 o 
  -1  17   2     1798.03     1760.82     46.06 o 
   0  17   2      670.18      677.70     15.82 o 
   1  17   2       96.95       86.51      8.10 o 
   2  17   2       21.16       24.83      7.48 o 
   3  17   2       70.39       67.49     14.17 o 
   4  17   2       42.78       40.68     15.04 o 
  -4  18   2       35.22       17.95     11.96 o 
  -3  18   2       86.48       75.55     23.45 o 
  -2  18   2        5.33        4.85      8.86 o 
  -1  18   2      380.25      338.28     11.81 o 
   0  18   2      504.16      526.97     14.60 o 
   1  18   2      168.74      161.56     10.24 o 
   2  18   2      101.14      116.55      9.09 o 
   3  18   2        2.51       12.73     12.89 o 
   4  18   2       10.13       19.92     15.31 o 
  -4  19   2       22.26        8.36     12.05 o 
  -3  19   2       15.46       10.20     12.90 o 
  -2  19   2       16.99       24.77      9.87 o 
  -1  19   2      229.12      227.86     10.73 o 
   0  19   2       21.26       13.79      8.22 o 
   1  19   2       10.21        1.89      7.61 o 
   2  19   2      102.40      101.88     12.67 o 
   3  19   2      261.58      214.12     17.16 o 
   4  19   2        8.02       14.68     15.72 o 
  -4  20   2      142.34      156.62     14.91 o 
  -3  20   2        1.16        5.96     13.40 o 
  -2  20   2      256.17      230.59     22.45 o 
  -1  20   2       10.42       -0.28      8.62 o 
   0  20   2      167.20      157.51     10.47 o 
   1  20   2      417.37      414.49     14.21 o 
   2  20   2      180.15      179.38     15.44 o 
   3  20   2       55.20       67.94     15.49 o 
   4  20   2       11.27       14.64     38.03 o 
  -3  21   2        1.63      -12.87     13.77 o 
  -2  21   2      290.71      283.76     35.48 o 
  -1  21   2      223.07      229.34     11.61 o 
   0  21   2      492.94      486.39     15.86 o 
   1  21   2       64.28       51.91      9.64 o 
   2  21   2       47.04       53.04     15.05 o 
   3  21   2       10.56       27.64     15.63 o 
  -3  22   2       57.00       27.43     15.21 o 
  -2  22   2       46.12       31.81     11.80 o 
  -1  22   2       26.63       20.05      9.49 o 
   0  22   2      384.06      382.88     14.49 o 
   1  22   2      306.92      314.71     21.78 o 
   2  22   2        2.05       -1.13     11.81 o 
   3  22   2        0.29       -2.85     22.63 o 
  -3  23   2       98.87       76.51     16.55 o 
  -2  23   2      163.82      169.39     14.35 o 
  -1  23   2       29.45       26.06     10.40 o 
   0  23   2      306.86      345.32     14.54 o 
   1  23   2        2.25       -4.06     12.74 o 
   2  23   2       64.78       45.37     17.61 o 
   3  23   2        7.77       26.55     16.22 o 
  -2  24   2        4.12       25.20     12.66 o 
  -1  24   2        2.98       -2.90     12.34 o 
   0  24   2      207.80      225.98     14.36 o 
   1  24   2       14.37       17.61     10.94 o 
   2  24   2       79.74       69.59     19.83 o 
  -2  25   2        0.37        4.68     13.76 o 
  -1  25   2      356.72      351.32     18.64 o 
   0  25   2       40.10       29.62     12.07 o 
   1  25   2       16.11        7.68     13.62 o 
   2  25   2       26.01       31.42     14.78 o 
  -2  26   2       35.96       24.47     25.08 o 
  -1  26   2       41.77       55.59     15.08 o 
   0  26   2      121.16      132.52     13.78 o 
   1  26   2        0.70        2.33     16.61 o 
  -1  27   2        9.23        1.81     15.19 o 
   0  27   2        4.98        5.32     12.69 o 
   1  27   2        9.93       15.10     17.30 o 
  -3   0   3       47.13       48.12     11.83 o 
  -1   0   3     9109.01     8997.18    108.84 o 
   1   0   3     3552.95     3610.88     50.39 o 
   3   0   3      978.63      995.81     23.50 o 
   5   0   3        3.35        0.41     15.70 o 
  -5   1   3        0.18       -5.10     18.76 o 
  -4   1   3      409.72      415.84     18.31 o 
  -3   1   3      369.49      371.09     14.84 o 
  -2   1   3      424.09      413.00      8.86 o 
  -1   1   3      954.30      958.01     11.37 o 
   0   1   3     5602.60     5706.50     44.91 o 
   1   1   3     4298.57     4607.05     38.24 o 
   2   1   3     2589.03     2653.12     26.53 o 
   3   1   3      237.16      282.25     18.60 o 
   4   1   3        0.74       -2.75      9.07 o 
   5   1   3        2.04        3.38     11.23 o 
  -5   2   3       86.93       92.98     20.59 o 
  -4   2   3       10.98       11.33      6.65 o 
  -3   2   3       21.98       21.78      3.35 o 
  -2   2   3     1424.83     1442.46     21.15 o 
  -1   2   3     2259.67     2292.99     19.27 o 
   0   2   3     7786.92     8180.80     67.11 o 
   1   2   3     1460.80     1490.49     14.45 o 
   2   2   3      501.12      478.71      6.15 o 
   3   2   3      224.62      212.34      7.29 o 
   4   2   3      425.61      450.43     16.39 o 
   5   2   3        1.87      -11.14     11.14 o 
  -5   3   3       23.14       42.41     20.80 o 
  -4   3   3        4.63        3.95      7.29 o 
  -3   3   3     1361.90     1343.59     23.63 o 
  -2   3   3        8.14        7.76      3.14 o 
  -1   3   3       30.56       33.33      1.45 o 
   0   3   3      251.21      269.64      3.72 o 
   1   3   3     7684.31     7713.16     75.03 o 
   2   3   3      317.52      333.36      5.28 o 
   3   3   3      346.42      357.89      8.91 o 
   4   3   3        0.26        1.23      8.64 o 
   5   3   3      211.88      199.42     14.34 o 
  -5   4   3       45.50       42.78     21.61 o 
  -4   4   3      231.81      226.93     12.15 o 
  -3   4   3       30.91       24.51      5.18 o 
  -2   4   3     1360.79     1342.45     17.56 o 
  -1   4   3       47.19       68.41      2.02 o 
   0   4   3     6200.59     6297.48     61.41 o 
   1   4   3     2162.64     2251.20     22.89 o 
   2   4   3       40.25       51.53      2.16 o 
   3   4   3      175.22      175.34      4.67 o 
   4   4   3      228.18      229.20     12.01 o 
   5   4   3        4.80       -6.79     14.37 o 
  -5   5   3        4.10       10.71     11.05 o 
  -4   5   3       44.22       68.16      9.28 o 
  -3   5   3      594.26      609.44     13.56 o 
  -2   5   3      569.62      591.18     10.33 o 
  -1   5   3       72.54       60.88      1.99 o 
   0   5   3       13.22       16.73      2.05 o 
   1   5   3     1351.17     1362.47     13.73 o 
   2   5   3     8571.51     8962.55     90.23 o 
   3   5   3      896.31      937.26     12.07 o 
   4   5   3        5.54        4.44      8.84 o 
   5   5   3       60.77       47.77     12.57 o 
  -5   6   3       13.74       35.83     13.97 o 
  -4   6   3      578.01      578.89     19.03 o 
  -3   6   3       29.72       33.94      3.80 o 
  -2   6   3      431.67      481.37     11.05 o 
  -1   6   3    10541.16    11016.66    100.54 o 
   0   6   3     1135.99     1260.72     13.58 o 
   1   6   3     1284.85     1358.33     13.86 o 
   2   6   3      134.80      130.29      4.04 o 
   3   6   3     1362.15     1358.66     17.14 o 
   4   6   3       13.02       10.19      9.45 o 
   5   6   3      172.47      190.82     14.69 o 
  -5   7   3        5.65       -5.01     11.72 o 
  -4   7   3       85.41       91.48     14.63 o 
  -3   7   3      129.05      134.37      5.79 o 
  -2   7   3     8294.88     8497.15     82.42 o 
  -1   7   3        6.74       15.30      2.24 o 
   0   7   3      553.75      538.36      7.06 o 
   1   7   3       15.60       26.73      3.91 o 
   2   7   3     2898.02     2888.49     40.80 o 
   3   7   3       11.42       15.33      4.38 o 
   4   7   3        0.02        5.88     12.74 o 
   5   7   3        2.39      -12.08     14.37 o 
  -5   8   3       92.61      116.05     17.54 o 
  -4   8   3       22.46       18.78      6.36 o 
  -3   8   3       10.29       11.79      4.00 o 
  -2   8   3      530.75      543.49      9.31 o 
  -1   8   3     3099.59     3164.75     34.04 o 
   0   8   3      206.74      168.46      5.50 o 
   1   8   3      259.02      243.25      6.36 o 
   2   8   3      183.22      171.85      5.84 o 
   3   8   3       15.68       12.20      4.86 o 
   4   8   3      196.63      197.02     25.39 o 
   5   8   3       10.63        0.44     12.37 o 
  -5   9   3        7.13        7.16     24.57 o 
  -4   9   3       13.53       25.76      9.69 o 
  -3   9   3     2087.74     2122.43     31.26 o 
  -2   9   3       10.51       17.14      5.00 o 
  -1   9   3       21.89       28.67      3.06 o 
   0   9   3       56.84       61.58      4.45 o 
   1   9   3     7802.08     8181.42    113.57 o 
   2   9   3      316.63      309.48      7.84 o 
   3   9   3      302.60      332.77     10.03 o 
   4   9   3        6.61        6.95     10.29 o 
   5   9   3        8.97       24.37     27.02 o 
  -5  10   3        3.68        9.66     13.57 o 
  -4  10   3      117.91      121.91     15.42 o 
  -3  10   3      153.97      156.93      7.02 o 
  -2  10   3     3160.48     3187.16     45.92 o 
  -1  10   3      980.00      974.42     15.11 o 
   0  10   3     9010.28     9429.93    130.60 o 
   1  10   3      140.27      150.84      6.31 o 
   2  10   3      411.51      409.28      9.97 o 
   3  10   3       96.97       95.13      7.78 o 
   4  10   3      309.95      278.04     15.15 o 
   5  10   3       11.85        9.34     13.57 o 
  -5  11   3        0.00      -14.20     14.20 o 
  -4  11   3       45.71       72.40      9.05 o 
  -3  11   3      471.15      431.31     13.59 o 
  -2  11   3      760.23      762.53     16.97 o 
  -1  11   3       96.89       91.79      5.45 o 
   0  11   3      448.35      414.99     13.18 o 
   1  11   3     1519.79     1480.12     23.78 o 
   2  11   3      505.11      495.89     11.37 o 
   3  11   3       26.99       29.46      7.23 o 
   4  11   3       15.10        9.11     11.55 o 
   5  11   3       26.82       12.80     13.90 o 
  -5  12   3       55.69       86.44     15.88 o 
  -4  12   3        6.71        9.24      8.74 o 
  -3  12   3      571.25      549.27     12.51 o 
  -2  12   3       14.42       12.56      5.07 o 
  -1  12   3     3310.75     3339.19     48.55 o 
   0  12   3      698.01      758.39     14.65 o 
   1  12   3       10.96       13.33      5.11 o 
   2  12   3      242.42      244.10      8.69 o 
   3  12   3       97.63      110.17     12.91 o 
   4  12   3        4.06        4.11     11.89 o 
   5  12   3       56.71       55.55     14.84 o 
  -5  13   3        9.04       28.92     16.31 o 
  -4  13   3      153.49      180.54     11.41 o 
  -3  13   3      218.41      198.86     30.48 o 
  -2  13   3     2894.83     2768.84     40.64 o 
  -1  13   3       28.83       25.73      5.51 o 
   0  13   3      390.34      396.94     10.75 o 
   1  13   3      694.78      682.22     14.31 o 
   2  13   3     1821.26     1783.96     28.60 o 
   3  13   3      161.83      145.82      9.92 o 
   4  13   3       44.88       43.55     13.15 o 
   5  13   3       14.28       25.17     15.21 o 
  -5  14   3        2.11        7.46     19.37 o 
  -4  14   3       99.17       70.12     10.55 o 
  -3  14   3       28.75       24.18      9.96 o 
  -2  14   3       40.20       29.57      7.98 o 
  -1  14   3     1090.91     1071.24     19.13 o 
   0  14   3      436.44      406.39     11.41 o 
   1  14   3       76.80       67.02      6.80 o 
   2  14   3        2.18       -2.45      6.20 o 
   3  14   3      375.15      320.18     26.06 o 
   4  14   3      119.08      119.50     14.57 o 
  -4  15   3        2.40        4.12     10.18 o 
  -3  15   3      250.19      248.08     14.34 o 
  -2  15   3       30.28       27.52      7.50 o 
  -1  15   3       52.11       59.67      6.64 o 
   0  15   3        5.58       -2.97      5.85 o 
   1  15   3      597.43      593.06     19.93 o 
   2  15   3      220.76      195.51      9.02 o 
   3  15   3      261.76      249.67     12.36 o 
   4  15   3       17.65       -0.61     18.25 o 
  -4  16   3       20.17       10.45     11.03 o 
  -3  16   3      117.50      113.58     13.35 o 
  -2  16   3      733.07      734.38     15.38 o 
  -1  16   3      241.81      225.30     19.36 o 
   0  16   3     1578.64     1548.99     26.43 o 
   1  16   3       10.45       11.01      6.72 o 
   2  16   3        5.12        9.33      6.98 o 
   3  16   3        1.95       10.21      9.29 o 
   4  16   3      126.51      147.38     35.99 o 
  -4  17   3        5.57        6.79     11.18 o 
  -3  17   3      243.03      244.39     35.68 o 
  -2  17   3        1.25        0.04      8.24 o 
  -1  17   3      586.56      579.49     14.68 o 
   0  17   3       97.76      100.53     15.36 o 
   1  17   3      975.97      962.89     19.55 o 
   2  17   3     1194.07     1086.44     21.07 o 
   3  17   3       29.09       30.08     13.24 o 
   4  17   3        3.66       14.81     14.83 o 
  -4  18   3       21.74       -6.92     11.64 o 
  -3  18   3       31.08       38.52     26.40 o 
  -2  18   3       21.23       17.36      9.34 o 
  -1  18   3       53.40       57.86      8.04 o 
   0  18   3       85.33       77.88      8.76 o 
   1  18   3      160.49      175.93      9.85 o 
   2  18   3       98.93      107.53      9.74 o 
   3  18   3      120.08      138.54     20.19 o 
   4  18   3       19.99       27.88     15.75 o 
  -4  19   3      122.21      131.84     20.06 o 
  -3  19   3        2.10        5.64     14.17 o 
  -2  19   3      191.94      206.27     12.62 o 
  -1  19   3      688.73      685.40     16.83 o 
   0  19   3      308.10      311.02     12.25 o 
   1  19   3       12.86       17.87      8.46 o 
   2  19   3      384.67      399.09     28.63 o 
   3  19   3        6.84       19.05     14.35 o 
   4  19   3       11.24       19.80     15.71 o 
  -4  20   3        0.12      -12.55     12.55 o 
  -3  20   3        6.80        4.59     13.62 o 
  -2  20   3       80.11       91.27     12.57 o 
  -1  20   3      520.59      507.31     24.46 o 
   0  20   3      187.37      186.44     10.95 o 
   1  20   3        2.91       -1.03      8.76 o 
   2  20   3       27.67       17.79     14.12 o 
   3  20   3       41.63       40.17     17.84 o 
  -3  21   3       88.70       93.39     15.97 o 
  -2  21   3      201.20      194.78     24.98 o 
  -1  21   3        5.87        5.11      8.98 o 
   0  21   3      158.53      154.74     10.98 o 
   1  21   3      388.78      387.19     14.14 o 
   2  21   3       76.95       86.44     12.77 o 
   3  21   3       34.80       29.01     15.62 o 
  -3  22   3       33.01       28.78     15.28 o 
  -2  22   3      219.53      227.20     17.09 o 
  -1  22   3        0.43       -3.33      9.48 o 
   0  22   3      247.27      249.57     17.28 o 
   1  22   3       48.75       43.49     10.56 o 
   2  22   3        6.25       19.67     13.29 o 
   3  22   3        7.02       -1.03     15.89 o 
  -3  23   3      140.75      133.90     17.72 o 
  -2  23   3        1.53        6.73     12.22 o 
  -1  23   3       21.57       14.65     12.30 o 
   0  23   3      127.23      116.03     11.59 o 
   1  23   3      227.06      220.28     13.19 o 
   2  23   3       20.81        8.18     13.79 o 
   3  23   3       18.22        1.65     17.15 o 
  -2  24   3        7.00       11.05     12.70 o 
  -1  24   3      154.61      148.58     14.99 o 
   0  24   3        2.64        8.83     11.15 o 
   1  24   3      105.38      127.35     15.54 o 
   2  24   3        4.67        0.15     13.50 o 
  -2  25   3       53.75       66.14     17.73 o 
  -1  25   3       10.73       26.97     13.69 o 
   0  25   3       32.66       55.66     12.29 o 
   1  25   3       73.42       86.85     15.22 o 
   2  25   3      114.91      132.58     16.20 o 
  -1  26   3      212.69      240.05     20.20 o 
   0  26   3       14.73       12.12     12.62 o 
   1  26   3       49.20       73.99     23.16 o 
   0  27   3       15.48       23.54     13.44 o 
  -4   0   4      197.10      199.21     19.98 o 
  -2   0   4     3858.03     3847.13     61.56 o 
   0   0   4     1028.76     1002.67     12.39 o 
   2   0   4     3585.57     3598.24     83.46 o 
   4   0   4        1.18       -3.26     14.07 o 
  -5   1   4       42.80       35.89     21.00 o 
  -4   1   4       83.55       82.00      6.94 o 
  -3   1   4       55.01       54.29      3.86 o 
  -2   1   4       63.69       51.12      2.47 o 
  -1   1   4     2423.54     2401.94     19.50 o 
   0   1   4     1654.85     1676.76     13.95 o 
   1   1   4     6237.80     6526.25     56.63 o 
   2   1   4       49.31       59.99      2.87 o 
   3   1   4      320.84      323.73      9.58 o 
   4   1   4     1936.54     1965.58     44.12 o 
   5   1   4       75.01       74.69     28.65 o 
  -5   2   4      149.89      123.36     23.04 o 
  -4   2   4       86.45       86.76      7.54 o 
  -3   2   4     1514.62     1532.10     23.48 o 
  -2   2   4     1002.80     1066.82     13.30 o 
  -1   2   4       82.47       79.33      1.86 o 
   0   2   4      233.20      212.78      3.36 o 
   1   2   4      938.62      897.71      8.54 o 
   2   2   4     1492.40     1457.98     19.24 o 
   3   2   4     1560.95     1592.84     35.20 o 
   4   2   4      140.83      138.63     11.68 o 
   5   2   4       10.19        1.33     12.40 o 
  -5   3   4       39.68       22.43     20.80 o 
  -4   3   4      249.46      273.89     18.25 o 
  -3   3   4      213.38      208.80      7.13 o 
  -2   3   4      460.67      456.15      8.19 o 
  -1   3   4      533.36      588.09      6.00 o 
   0   3   4    18948.98    19894.21    267.80 o 
   1   3   4      118.01      108.55      2.62 o 
   2   3   4        3.71        1.12      2.62 o 
   3   3   4       32.31       27.11      4.07 o 
   4   3   4      267.51      285.20     14.05 o 
   5   3   4       87.99       84.05     13.84 o 
  -5   4   4        0.26      -10.62     10.62 o 
  -4   4   4       32.71       24.15      8.74 o 
  -3   4   4     1305.47     1324.18     24.10 o 
  -2   4   4      439.17      440.04      7.53 o 
  -1   4   4      145.73      135.53      2.90 o 
   0   4   4     2866.38     3025.45     28.54 o 
   1   4   4     3039.76     2984.15     33.86 o 
   2   4   4     2623.15     2777.31     30.28 o 
   3   4   4       70.18       44.31      9.40 o 
   4   4   4        2.24       -3.69      9.90 o 
   5   4   4       66.90       67.22     13.10 o 
  -5   5   4      120.00      119.57     13.16 o 
  -4   5   4      480.70      464.70     17.34 o 
  -3   5   4       39.26       40.87      3.24 o 
  -2   5   4       84.37       82.79      2.93 o 
  -1   5   4     6739.74     6911.60     63.41 o 
   0   5   4     3246.99     3393.61     30.32 o 
   1   5   4     1073.07     1106.23     14.88 o 
   2   5   4      293.17      279.87      7.01 o 
   3   5   4      138.29      132.77      5.01 o 
   4   5   4      180.53      177.12     12.71 o 
   5   5   4      110.81       99.17     13.83 o 
  -5   6   4       17.78       47.19     15.50 o 
  -4   6   4      196.49      189.82     12.34 o 
  -3   6   4      148.14      139.51      5.01 o 
  -2   6   4     2097.53     2085.53     22.84 o 
  -1   6   4      952.98     1074.18     11.88 o 
   0   6   4      684.53      709.47      9.53 o 
   1   6   4       14.65       11.91      3.19 o 
   2   6   4     1721.05     1640.33     22.59 o 
   3   6   4       26.84       20.14      4.03 o 
   4   6   4       21.29       17.58     17.74 o 
   5   6   4       31.17       42.27     13.73 o 
  -5   7   4        7.97       23.21     12.53 o 
  -4   7   4      387.65      376.31     13.05 o 
  -3   7   4      374.16      392.00     12.71 o 
  -2   7   4      327.89      326.83      6.03 o 
  -1   7   4     3050.26     2944.91     29.73 o 
   0   7   4      794.51      781.15     12.14 o 
   1   7   4     1595.58     1609.39     22.07 o 
   2   7   4        7.23        3.82      3.84 o 
   3   7   4      402.83      394.07     11.08 o 
   4   7   4       16.20       12.82     10.77 o 
   5   7   4       15.60       25.43     13.41 o 
  -5   8   4        0.45       15.09     12.68 o 
  -4   8   4       74.87       78.36      7.49 o 
  -3   8   4      700.54      718.37     10.98 o 
  -2   8   4     2821.79     2942.77     37.26 o 
  -1   8   4      948.55      966.59     13.74 o 
   0   8   4      471.42      491.04     10.22 o 
   1   8   4      135.65      117.97      5.55 o 
   2   8   4      483.28      456.78     10.60 o 
   3   8   4      569.70      586.20     14.82 o 
   4   8   4        5.65       -1.49     21.92 o 
   5   8   4        0.01        0.58     13.66 o 
  -5   9   4       15.49       13.25     16.52 o 
  -4   9   4      138.78      154.84      9.13 o 
  -3   9   4      989.17      959.92     19.13 o 
  -2   9   4      189.52      186.39      6.48 o 
  -1   9   4      587.86      598.26     13.58 o 
   0   9   4     9393.26     9773.26    135.21 o 
   1   9   4      207.01      220.29      7.52 o 
   2   9   4      386.98      376.69      9.80 o 
   3   9   4      341.14      323.68     11.60 o 
   4   9   4       51.70       41.98     11.89 o 
   5   9   4        6.96      -13.58     13.58 o 
  -5  10   4        7.64       -2.52     14.20 o 
  -4  10   4        4.57       -4.87     10.43 o 
  -3  10   4      197.98      197.59     10.65 o 
  -2  10   4      327.61      334.12      9.06 o 
  -1  10   4      771.15      715.99     14.77 o 
   0  10   4       75.98       77.97      5.45 o 
   1  10   4     1663.64     1605.17     27.63 o 
   2  10   4      368.48      379.10     10.36 o 
   3  10   4      701.26      666.84     20.93 o 
   4  10   4       25.74        8.69     11.87 o 
   5  10   4        7.90        6.75     14.05 o 
  -5  11   4       50.23       53.05     15.19 o 
  -4  11   4      180.78      174.33     15.86 o 
  -3  11   4      390.65      328.41     12.12 o 
  -2  11   4        0.80        1.52      4.77 o 
  -1  11   4     1303.59     1207.46     20.13 o 
   0  11   4     2349.94     2339.12     35.32 o 
   1  11   4      937.11      943.28     17.24 o 
   2  11   4       40.97       29.03      5.90 o 
   3  11   4       19.34       17.16      7.73 o 
   4  11   4       71.48       73.30     15.29 o 
   5  11   4       20.69       21.21     14.77 o 
  -5  12   4        7.32        0.96     15.42 o 
  -4  12   4       58.18       55.43      9.47 o 
  -3  12   4      749.67      676.16     17.76 o 
  -2  12   4     1350.89     1336.40     25.57 o 
  -1  12   4      545.56      537.23     12.04 o 
   0  12   4       49.74       44.94      5.59 o 
   1  12   4       33.42       41.01      5.90 o 
   2  12   4     1256.28     1222.24     21.43 o 
   3  12   4       79.19       73.88      9.63 o 
   4  12   4       28.49       33.28     12.83 o 
   5  12   4        7.67        4.41     21.21 o 
  -5  13   4       21.70       34.56     15.46 o 
  -4  13   4       34.88       24.73     10.75 o 
  -3  13   4        4.23        6.86      8.35 o 
  -2  13   4      122.89      121.03      8.74 o 
  -1  13   4     1419.22     1394.36     23.24 o 
   0  13   4      377.58      375.68     10.70 o 
   1  13   4     1576.64     1585.53     26.19 o 
   2  13   4        7.20       10.63      6.22 o 
   3  13   4      197.34      199.64     11.58 o 
   4  13   4       15.46        4.26     12.97 o 
  -5  14   4        0.79       12.86     26.51 o 
  -4  14   4       34.43       28.87     10.31 o 
  -3  14   4      479.85      460.25     18.73 o 
  -2  14   4       12.50        1.60      7.92 o 
  -1  14   4      454.08      432.89     11.68 o 
   0  14   4        2.26        3.77      5.86 o 
   1  14   4      146.95      131.16      9.40 o 
   2  14   4      776.95      767.13     16.33 o 
   3  14   4      211.82      202.62     11.62 o 
   4  14   4       13.69       48.03     14.51 o 
  -4  15   4      314.45      302.61     25.62 o 
  -3  15   4      110.92      120.86     14.17 o 
  -2  15   4     1379.15     1279.68     22.01 o 
  -1  15   4      431.77      417.78     12.60 o 
   0  15   4     1331.53     1335.43     32.43 o 
   1  15   4      487.65      498.43     13.67 o 
   2  15   4       22.39       22.69      7.11 o 
   3  15   4       78.46       56.94     16.59 o 
   4  15   4       66.30       54.78     26.81 o 
  -4  16   4       93.99      121.55     12.49 o 
  -3  16   4      286.11      275.17     15.76 o 
  -2  16   4        9.74       17.41      8.62 o 
  -1  16   4       29.17       24.87      6.91 o 
   0  16   4       48.29       48.70      7.25 o 
   1  16   4      985.48      974.27     20.69 o 
   2  16   4        0.42       -1.45      7.31 o 
   3  16   4      253.93      256.86     20.46 o 
   4  16   4       16.01        3.80     15.26 o 
  -4  17   4       16.35       21.44     12.06 o 
  -3  17   4       42.74       42.81     12.61 o 
  -2  17   4       65.07       52.02      9.28 o 
  -1  17   4      195.29      195.93      9.69 o 
   0  17   4      974.47      997.95     20.13 o 
   1  17   4      180.36      181.17      9.82 o 
   2  17   4       62.85       61.58      8.65 o 
   3  17   4       13.87       15.71     18.66 o 
   4  17   4       75.58       75.74     16.08 o 
  -4  18   4       83.79       86.26     13.27 o 
  -3  18   4       50.93       21.84     13.76 o 
  -2  18   4      489.60      519.97     17.54 o 
  -1  18   4      203.07      224.70     10.60 o 
   0  18   4       44.05       49.27      8.11 o 
   1  18   4      121.38      138.95      9.69 o 
   2  18   4      452.26      431.04     21.37 o 
   3  18   4       19.38       -2.48     14.20 o 
   4  18   4       18.77       23.31     15.91 o 
  -4  19   4       48.12       50.26     13.14 o 
  -3  19   4       17.32       22.49     13.32 o 
  -2  19   4       91.33       99.13     12.44 o 
  -1  19   4      888.85      911.84     23.33 o 
   0  19   4        6.46        3.54      8.10 o 
   1  19   4      380.20      382.14     13.83 o 
   2  19   4       11.83        7.29     10.53 o 
   3  19   4       34.66       -1.43     14.56 o 
  -3  20   4      116.76      124.11     16.07 o 
  -2  20   4      202.93      211.72     13.49 o 
  -1  20   4       66.74       61.10      9.54 o 
   0  20   4       22.90       27.84      9.12 o 
   1  20   4       29.70       28.78      9.94 o 
   2  20   4      135.24      158.50     13.45 o 
   3  20   4      165.77      122.39     17.44 o 
  -3  21   4       71.99       55.54     15.35 o 
  -2  21   4       28.45       16.00     11.25 o 
  -1  21   4      146.13      153.08     11.34 o 
   0  21   4      132.56      159.10     11.47 o 
   1  21   4        1.03        9.91     10.06 o 
   2  21   4        0.23       -3.71     12.05 o 
   3  21   4       51.21       58.35     17.07 o 
  -3  22   4      128.80      153.45     30.69 o 
  -2  22   4       22.14       25.32     17.26 o 
  -1  22   4      124.30      141.81     11.66 o 
   0  22   4       50.25       52.70     10.60 o 
   1  22   4       90.97       81.93     11.32 o 
   2  22   4        0.43       -0.26     12.49 o 
   3  22   4       85.00       94.89     18.36 o 
  -3  23   4       44.84       31.59     16.50 o 
  -2  23   4        6.18       11.29     12.24 o 
  -1  23   4       75.99       88.67     15.76 o 
   0  23   4      326.08      329.08     14.90 o 
   1  23   4       38.43       47.86     11.46 o 
   2  23   4        3.95       -4.02     13.11 o 
  -2  24   4       87.77       72.74     16.87 o 
  -1  24   4      102.38       88.35     15.35 o 
   0  24   4       58.76       51.92     11.80 o 
   1  24   4       23.44       29.56     11.94 o 
   2  24   4       98.33      110.23     19.69 o 
  -2  25   4       13.97       22.84     23.24 o 
  -1  25   4      116.80      133.33     15.52 o 
   0  25   4        0.89       -3.72     11.97 o 
   1  25   4       17.50       31.36     14.66 o 
   2  25   4        5.81        0.56     14.72 o 
  -1  26   4        0.37      -14.19     14.19 o 
   0  26   4       13.25       -7.73     13.43 o 
   1  26   4       29.28       39.25     15.41 o 
  -5   0   5       56.90       78.30     22.22 o 
  -3   0   5      437.08      483.03     11.39 o 
  -1   0   5     3305.12     3386.30     42.49 o 
   1   0   5    18311.83    19723.80    323.12 o 
   3   0   5        5.45        0.04      5.28 o 
   5   0   5      422.17      419.42     28.75 o 
  -5   1   5       16.25       25.49     21.00 o 
  -4   1   5       69.50       70.69      5.55 o 
  -3   1   5      339.71      328.86      6.51 o 
  -2   1   5     7070.01     7228.43     80.94 o 
  -1   1   5      833.69      800.78      8.23 o 
   0   1   5        4.28        4.18      1.60 o 
   1   1   5      179.22      196.99      4.19 o 
   2   1   5     2351.61     2274.99     30.07 o 
   3   1   5       60.80       61.01      4.06 o 
   4   1   5        3.89       22.29     10.45 o 
   5   1   5        4.29      -10.00     12.97 o 
  -5   2   5        0.58       29.16     22.43 o 
  -4   2   5      255.79      265.64     11.43 o 
  -3   2   5       43.84       40.81      3.29 o 
  -2   2   5      922.71      985.65     13.05 o 
  -1   2   5     1432.35     1439.42     13.60 o 
   0   2   5     1158.65     1037.69      9.83 o 
   1   2   5      569.69      545.53      8.38 o 
   2   2   5      907.90      904.14     15.65 o 
   3   2   5        8.42       -3.90      5.33 o 
   4   2   5       10.24       -2.58     10.52 o 
   5   2   5       29.99       12.81     13.61 o 
  -5   3   5      231.25      228.36     25.28 o 
  -4   3   5       77.34       86.22     14.99 o 
  -3   3   5      562.07      566.28     10.14 o 
  -2   3   5        3.88        6.65      2.80 o 
  -1   3   5     3651.67     3739.14     33.12 o 
   0   3   5     1329.68     1428.74     13.65 o 
   1   3   5     3120.12     3290.96     32.93 o 
   2   3   5      132.97      110.62      5.60 o 
   3   3   5     3639.20     3618.91     60.25 o 
   4   3   5      130.16      127.30     13.76 o 
   5   3   5        0.88        4.67     13.69 o 
  -5   4   5        2.81       11.62     22.02 o 
  -4   4   5      320.16      319.10     25.89 o 
  -3   4   5       34.04       35.60      3.57 o 
  -2   4   5      118.63      126.76      4.20 o 
  -1   4   5       53.39       51.86      2.47 o 
   0   4   5     7311.01     7550.78     73.43 o 
   1   4   5      894.20      899.09     12.30 o 
   2   4   5     1172.16     1198.99     17.04 o 
   3   4   5       29.83       23.07      9.57 o 
   4   4   5      107.08      100.88     12.44 o 
   5   4   5      135.11      130.82     15.49 o 
  -5   5   5        2.55       21.05     14.27 o 
  -4   5   5      193.05      188.25      8.37 o 
  -3   5   5      239.27      232.82      7.73 o 
  -2   5   5     1597.97     1634.78     23.62 o 
  -1   5   5     6523.40     7057.49     68.86 o 
   0   5   5      264.43      279.20      5.95 o 
   1   5   5      383.98      373.65      8.29 o 
   2   5   5      321.15      270.47      6.98 o 
   3   5   5      114.79      102.75      7.52 o 
   4   5   5       38.00       51.88     11.47 o 
   5   5   5       88.46       90.67     15.23 o 
  -5   6   5       20.32       10.42     12.11 o 
  -4   6   5      440.16      437.96     12.44 o 
  -3   6   5      268.73      279.17      7.36 o 
  -2   6   5       24.86       20.46      2.83 o 
  -1   6   5      199.60      163.21      3.97 o 
   0   6   5        2.59       16.27      7.71 o 
   1   6   5     3786.09     3790.87     54.29 o 
   2   6   5        0.29       -0.31      4.68 o 
   3   6   5        3.54       -4.91      5.21 o 
   4   6   5       13.22        1.10     11.18 o 
   5   6   5       62.65       76.32     15.46 o 
  -5   7   5       18.64       23.94     12.48 o 
  -4   7   5        0.20        6.65      7.37 o 
  -3   7   5      266.56      268.26      7.45 o 
  -2   7   5     1658.80     1646.16     33.15 o 
  -1   7   5     2986.41     3207.74     41.29 o 
   0   7   5      666.26      603.94     13.68 o 
   1   7   5      203.80      173.07      6.58 o 
   2   7   5     2664.01     2626.15     39.07 o 
   3   7   5      314.42      325.09      9.09 o 
   4   7   5       59.29       74.56     12.67 o 
   5   7   5        0.85       32.67     29.56 o 
  -5   8   5       16.02       20.19     13.23 o 
  -4   8   5        6.47       13.64      7.10 o 
  -3   8   5      131.16      138.93      7.30 o 
  -2   8   5      182.97      181.68      9.36 o 
  -1   8   5       27.03       25.80      3.47 o 
   0   8   5     4747.48     4677.27     66.34 o 
   1   8   5     1428.10     1453.84     23.37 o 
   2   8   5      219.66      213.38     10.07 o 
   3   8   5       11.33        8.99      7.33 o 
   4   8   5       65.06       66.62     13.03 o 
   5   8   5        2.69       25.99     14.77 o 
  -5   9   5        0.21        5.72     13.16 o 
  -4   9   5       44.91       56.79      8.15 o 
  -3   9   5      449.32      443.90     10.67 o 
  -2   9   5      115.08      116.90      4.93 o 
  -1   9   5     1088.25     1059.91     17.75 o 
   0   9   5       53.66       56.33      5.20 o 
   1   9   5     1374.93     1362.50     22.40 o 
   2   9   5      195.41      171.29      7.46 o 
   3   9   5      624.73      618.29     16.47 o 
   4   9   5        1.52      -10.04     11.51 o 
   5   9   5        2.94      -12.17     22.02 o 
  -5  10   5        3.14       19.17     14.20 o 
  -4  10   5      184.42      206.64     16.27 o 
  -3  10   5       52.65       49.63      9.06 o 
  -2  10   5       13.18       23.86      4.54 o 
  -1  10   5      275.72      258.13      8.44 o 
   0  10   5     1018.79      933.17     16.74 o 
   1  10   5      390.25      395.11     14.89 o 
   2  10   5      439.54      446.82     11.86 o 
   3  10   5       43.70       30.96     11.81 o 
   4  10   5      153.46      148.22     14.36 o 
   5  10   5        0.91       -6.58     14.59 o 
  -5  11   5        9.28       18.26     21.00 o 
  -4  11   5       92.86       81.42      9.82 o 
  -3  11   5      818.42      763.57     18.71 o 
  -2  11   5      593.63      602.46     17.47 o 
  -1  11   5     1173.61     1171.79     19.95 o 
   0  11   5      150.88      156.17      8.53 o 
   1  11   5      542.83      529.09     12.50 o 
   2  11   5      843.30      829.23     16.55 o 
   3  11   5      213.62      213.65     10.99 o 
   4  11   5       45.74       39.56     13.37 o 
   5  11   5        5.93        8.14     15.70 o 
  -5  12   5       41.78       84.83     38.23 o 
  -4  12   5       23.25       27.11     10.86 o 
  -3  12   5      470.31      471.88     15.40 o 
  -2  12   5      139.27      150.20      8.52 o 
  -1  12   5      976.86      858.22     16.25 o 
   0  12   5      965.03      979.42     18.12 o 
   1  12   5     1234.99     1225.26     21.53 o 
   2  12   5       19.23       19.98      7.24 o 
   3  12   5       32.97       21.28      8.81 o 
   4  12   5       66.53       39.27     13.64 o 
  -5  13   5       21.84       18.32     16.01 o 
  -4  13   5        0.52       -1.99      9.68 o 
  -3  13   5        1.26        6.34      8.57 o 
  -2  13   5     1240.55     1226.17     24.66 o 
  -1  13   5       43.36       38.08      6.21 o 
   0  13   5      199.09      196.53      8.46 o 
   1  13   5      334.86      326.92     11.54 o 
   2  13   5     1110.55     1114.10     30.78 o 
   3  13   5        0.49       -8.34      8.58 o 
   4  13   5       90.23      111.36     15.38 o 
  -4  14   5        8.87       -4.01     10.23 o 
  -3  14   5      178.95      197.40     11.75 o 
  -2  14   5      122.72      119.96      9.16 o 
  -1  14   5      257.88      242.58      9.26 o 
   0  14   5     1004.25      962.96     19.13 o 
   1  14   5      401.80      390.38     12.45 o 
   2  14   5       28.44       29.72      7.53 o 
   3  14   5       45.95       39.57     10.18 o 
   4  14   5       16.22       12.88     14.25 o 
  -4  15   5        1.95       13.38     11.84 o 
  -3  15   5      306.57      309.97     13.92 o 
  -2  15   5      481.68      494.14     15.69 o 
  -1  15   5     1206.49     1238.55     22.29 o 
   0  15   5       29.42       32.28      7.12 o 
   1  15   5      193.97      168.18      9.27 o 
   2  15   5       57.94       68.75      8.27 o 
   3  15   5      240.31      219.47     14.11 o 
   4  15   5        2.56       15.15     15.41 o 
  -4  16   5      392.74      361.47     27.29 o 
  -3  16   5       51.38       54.02     10.58 o 
  -2  16   5      118.13      118.00     10.08 o 
  -1  16   5       95.29       92.27      8.12 o 
   0  16   5     1098.49     1133.71     26.96 o 
   1  16   5       27.81       27.77      7.76 o 
   2  16   5      501.80      495.73     14.98 o 
   3  16   5        0.61        2.99     12.75 o 
   4  16   5       44.98       39.87     15.64 o 
  -4  17   5       56.06       53.71     13.04 o 
  -3  17   5       76.00       81.90     13.66 o 
  -2  17   5       70.64       73.59      9.86 o 
  -1  17   5       52.98       73.88     10.39 o 
   0  17   5        6.76        4.43      7.83 o 
   1  17   5       56.51       51.89      9.30 o 
   2  17   5       29.78       39.93      8.69 o 
   3  17   5      413.64      415.13     28.95 o 
   4  17   5       22.53       21.37     19.57 o 
  -4  18   5        3.01       -0.99     12.32 o 
  -3  18   5        7.37       22.45     12.69 o 
  -2  18   5       33.81       41.64     13.69 o 
  -1  18   5      792.76      766.62     17.90 o 
   0  18   5        2.39       -6.86      8.10 o 
   1  18   5      467.81      501.76     15.92 o 
   2  18   5        7.98        2.42     14.47 o 
   3  18   5        9.62       17.47     14.27 o 
  -4  19   5        9.05        2.54     12.96 o 
  -3  19   5       51.62       60.60     14.61 o 
  -2  19   5      680.87      684.96     34.09 o 
  -1  19   5       31.02       31.66      8.85 o 
   0  19   5      161.77      174.91     10.98 o 
   1  19   5       18.70       12.74      9.11 o 
   2  19   5      262.25      244.75     19.53 o 
   3  19   5       50.46       58.40     37.31 o 
  -3  20   5       69.02       53.34     15.26 o 
  -2  20   5      231.23      202.45     19.12 o 
  -1  20   5       79.81       74.27      9.99 o 
   0  20   5       92.01       68.08     11.35 o 
   1  20   5      595.03      613.05     18.34 o 
   2  20   5       61.89       59.99     12.75 o 
   3  20   5       38.53        3.57     15.88 o 
  -3  21   5      105.44      125.58     16.86 o 
  -2  21   5       14.48       19.33     14.04 o 
  -1  21   5       64.91       71.78     10.73 o 
   0  21   5        4.32       -0.20      9.93 o 
   1  21   5       44.31       28.58     10.62 o 
   2  21   5       95.52      113.86     18.81 o 
   3  21   5       20.43       18.46     17.06 o 
  -3  22   5       11.38      -10.90     15.21 o 
  -2  22   5        0.62        0.84     12.19 o 
  -1  22   5       20.33       23.72     16.56 o 
   0  22   5      522.74      570.95     18.73 o 
   1  22   5       30.88       25.33     11.30 o 
   2  22   5       19.68       20.75     13.41 o 
  -2  23   5       43.88       20.08     16.71 o 
  -1  23   5      259.98      295.25     16.86 o 
   0  23   5        9.94        4.41     11.20 o 
   1  23   5      139.83      146.66     13.05 o 
   2  23   5       12.22      -14.04     14.04 o 
  -2  24   5       17.67       28.95     17.32 o 
  -1  24   5       64.31       73.88     14.52 o 
   0  24   5      149.48      163.09     13.58 o 
   1  24   5       34.23       48.09     12.35 o 
   2  24   5        0.10       -6.70     16.00 o 
  -1  25   5       23.68       19.57     14.98 o 
   0  25   5        6.19        3.45     12.46 o 
   1  25   5        8.70       -2.67     18.99 o 
  -1  26   5        7.89       -1.76     16.02 o 
   0  26   5       31.66       47.58     13.49 o 
  -4   0   6        0.25       -7.88      7.88 o 
  -2   0   6     2655.74     2636.10     57.12 o 
   0   0   6     2296.72     2274.34     32.84 o 
   2   0   6      425.65      443.44     12.28 o 
   4   0   6     1269.13     1339.40     49.75 o 
  -5   1   6       96.22      172.90     26.51 o 
  -4   1   6       46.84       50.34      8.03 o 
  -3   1   6     1046.96     1059.40     14.50 o 
  -2   1   6       90.24       93.38      4.07 o 
  -1   1   6      711.12      721.29      9.75 o 
   0   1   6     2111.36     2102.22     21.63 o 
   1   1   6      843.89      703.11     10.21 o 
   2   1   6      562.70      574.54     10.88 o 
   3   1   6       36.46       36.19      5.36 o 
   4   1   6      233.66      196.30     20.08 o 
   5   1   6        5.71       -5.65     14.12 o 
  -5   2   6      285.44      384.55     31.81 o 
  -4   2   6       24.01       23.71      6.01 o 
  -3   2   6      293.18      290.49      6.95 o 
  -2   2   6       46.79       64.51      3.80 o 
  -1   2   6     3710.14     3717.31     34.94 o 
   0   2   6      982.78     1071.26     13.04 o 
   1   2   6      102.35       94.37      4.17 o 
   2   2   6      462.22      442.16     10.75 o 
   3   2   6      100.26      101.60      6.20 o 
   4   2   6       89.57      101.38     17.94 o 
   5   2   6        0.31        0.28     15.09 o 
  -5   3   6        1.87        2.45     21.61 o 
  -4   3   6      518.70      519.64     13.55 o 
  -3   3   6       70.05       67.08      4.18 o 
  -2   3   6      438.74      460.99     10.99 o 
  -1   3   6      427.36      439.01      8.21 o 
   0   3   6     1606.24     1499.75     17.32 o 
   1   3   6        3.63       11.19      3.14 o 
   2   3   6     1091.00     1082.81     15.95 o 
   3   3   6       11.60        2.38      5.17 o 
   4   3   6       83.51       79.17     12.90 o 
   5   3   6       32.05       30.80     20.39 o 
  -5   4   6        7.54       29.16     22.63 o 
  -4   4   6        2.96        5.55      6.32 o 
  -3   4   6      132.56      118.16      4.88 o 
  -2   4   6      267.88      239.92      5.59 o 
  -1   4   6     4768.59     4888.52     48.34 o 
   0   4   6      998.19     1050.19     14.05 o 
   1   4   6      207.13      239.72      6.31 o 
   2   4   6      139.41      143.22      8.91 o 
   3   4   6     3397.62     3209.27     46.93 o 
   4   4   6      224.87      177.22     14.76 o 
   5   4   6        1.21        3.73     14.48 o 
  -5   5   6       35.26       44.16     16.31 o 
  -4   5   6       31.77       31.33      6.79 o 
  -3   5   6      798.56      817.71     13.37 o 
  -2   5   6       36.40       38.16      3.13 o 
  -1   5   6      391.15      386.37      7.47 o 
   0   5   6     2335.86     2323.37     30.63 o 
   1   5   6     2566.36     2577.77     28.48 o 
   2   5   6      642.89      599.81      9.59 o 
   3   5   6       43.22       31.11      5.60 o 
   4   5   6       19.39        1.19     14.37 o 
   5   5   6        2.31       16.80     15.06 o 
  -5   6   6        0.32       15.17     12.84 o 
  -4   6   6        2.17       11.63      6.87 o 
  -3   6   6       91.52       95.60      7.54 o 
  -2   6   6     2157.20     2162.30     31.25 o 
  -1   6   6      396.41      398.49      7.72 o 
   0   6   6     2229.42     2408.77     31.80 o 
   1   6   6        0.92        0.22      4.00 o 
   2   6   6      822.21      865.86     14.14 o 
   3   6   6       83.35       73.69      8.06 o 
   4   6   6      134.67      128.72     14.07 o 
   5   6   6        1.03       10.82     17.84 o 
  -5   7   6       46.86       49.88     13.50 o 
  -4   7   6      153.83      133.37     11.25 o 
  -3   7   6      431.26      447.19     13.37 o 
  -2   7   6       24.52       26.71      4.93 o 
  -1   7   6     2590.61     2731.45     35.67 o 
   0   7   6      481.62      478.94      9.72 o 
   1   7   6     4695.12     4685.55     59.37 o 
   2   7   6     1789.31     1816.45     25.34 o 
   3   7   6       86.52       76.62      8.70 o 
   4   7   6        6.31       -8.26     12.28 o 
   5   7   6       97.41      123.21     17.32 o 
  -5   8   6        3.81       36.00     21.82 o 
  -4   8   6       31.07       45.37      8.08 o 
  -3   8   6      118.61      118.06      8.40 o 
  -2   8   6      573.53      565.63     13.63 o 
  -1   8   6     2064.97     2049.60     27.76 o 
   0   8   6      947.55      947.48     15.15 o 
   1   8   6       93.69       95.49      6.41 o 
   2   8   6     1417.51     1386.96     23.41 o 
   3   8   6      152.17      188.87     10.34 o 
   4   8   6       45.82       42.42     13.21 o 
   5   8   6        1.22       -1.36     14.89 o 
  -5   9   6        0.61       28.53     17.74 o 
  -4   9   6      252.06      274.34      9.95 o 
  -3   9   6       20.93       18.98      7.06 o 
  -2   9   6      118.84      119.13      8.10 o 
  -1   9   6      196.08      192.20      6.52 o 
   0   9   6     1362.14     1282.17     21.51 o 
   1   9   6      435.99      447.48     11.46 o 
   2   9   6       22.93       22.53      6.21 o 
   3   9   6       13.40       17.58      8.38 o 
   4   9   6       70.39       59.80     13.76 o 
   5   9   6        5.19       25.65     15.94 o 
  -5  10   6        5.94       27.48     15.31 o 
  -4  10   6       90.25       89.74      9.71 o 
  -3  10   6      293.88      279.04      9.90 o 
  -2  10   6       16.34       17.45      5.08 o 
  -1  10   6     1577.29     1552.47     25.00 o 
   0  10   6        0.85       -2.37      4.97 o 
   1  10   6      161.54      160.19      7.58 o 
   2  10   6        1.39       -6.24      6.24 o 
   3  10   6      529.90      519.18     21.30 o 
   4  10   6       26.98       41.39     14.67 o 
  -5  11   6        9.55       13.06     18.66 o 
  -4  11   6      100.22       92.17     10.51 o 
  -3  11   6        2.71       -4.14     10.75 o 
  -2  11   6       11.34        7.83      6.17 o 
  -1  11   6      213.29      217.25      8.23 o 
   0  11   6      897.84      903.41     17.30 o 
   1  11   6     3163.24     3135.28     46.97 o 
   2  11   6       94.32       81.55      7.63 o 
   3  11   6        4.22        6.82     12.61 o 
   4  11   6       14.02        6.60     13.53 o 
  -5  12   6       17.94        6.76     16.11 o 
  -4  12   6       30.50       29.28     10.07 o 
  -3  12   6      228.90      214.67     15.23 o 
  -2  12   6      663.71      621.69     18.45 o 
  -1  12   6      239.71      254.74     12.60 o 
   0  12   6      673.49      699.91     15.05 o 
   1  12   6     1088.13     1087.84     26.15 o 
   2  12   6      157.08      156.36      9.78 o 
   3  12   6       17.48        9.75      9.39 o 
   4  12   6       34.00        4.05     14.57 o 
  -4  13   6       43.94       39.95     14.08 o 
  -3  13   6      361.66      354.61     29.84 o 
  -2  13   6       23.62       27.35      7.81 o 
  -1  13   6      376.76      375.11     11.21 o 
   0  13   6      143.03      132.51      8.39 o 
   1  13   6      981.29      979.41     19.44 o 
   2  13   6        5.03       11.35      7.36 o 
   3  13   6        1.79        4.31      9.90 o 
   4  13   6        0.20      -14.60     14.60 o 
  -4  14   6       57.91       55.15     11.30 o 
  -3  14   6      168.52      158.03     12.35 o 
  -2  14   6      629.04      570.50     23.98 o 
  -1  14   6      725.94      709.63     15.67 o 
   0  14   6      201.40      193.80     10.63 o 
   1  14   6        2.41       -5.03      7.08 o 
   2  14   6        6.26        0.46      7.58 o 
   3  14   6      168.92      177.06     13.09 o 
   4  14   6       54.28       44.25     15.91 o 
  -4  15   6       54.29       66.27     12.21 o 
  -3  15   6      102.81      106.59     11.35 o 
  -2  15   6       32.00       33.27      8.90 o 
  -1  15   6       44.03       41.60      7.51 o 
   0  15   6     1353.80     1278.60     23.47 o 
   1  15   6       45.56       38.53      7.98 o 
   2  15   6      579.39      587.49     18.42 o 
   3  15   6        8.88        7.73     13.52 o 
   4  15   6       35.69       52.76     22.63 o 
  -4  16   6        4.52        7.39     11.95 o 
  -3  16   6       58.53       48.95     10.90 o 
  -2  16   6       31.02       32.23      9.48 o 
  -1  16   6      857.22      922.66     24.52 o 
   0  16   6      198.10      202.19     10.25 o 
   1  16   6        0.34        6.90      7.92 o 
   2  16   6       11.56       10.93      8.45 o 
   3  16   6      352.02      334.11     67.08 o 
   4  16   6        4.42       15.93     17.84 o 
  -4  17   6      139.44      128.01     17.63 o 
  -3  17   6       96.82      100.99     16.28 o 
  -2  17   6      140.76      153.22     15.11 o 
  -1  17   6       30.59       37.42      8.41 o 
   0  17   6      661.42      670.54     17.49 o 
   1  17   6      202.09      198.72     10.90 o 
   2  17   6       75.37       75.78      9.72 o 
   3  17   6       48.20       59.95     15.57 o 
  -4  18   6        6.11        1.71     12.83 o 
  -3  18   6        0.51       -4.46     11.38 o 
  -2  18   6      274.04      286.18     18.28 o 
  -1  18   6      196.43      192.95     10.78 o 
   0  18   6      104.44      120.57     14.74 o 
   1  18   6       15.85       16.71      9.20 o 
   2  18   6      118.09      136.13     26.70 o 
   3  18   6       25.23       29.77     15.78 o 
  -3  19   6      215.50      267.34     21.00 o 
  -2  19   6       37.40       40.61     11.85 o 
  -1  19   6       35.21       39.21      9.11 o 
   0  19   6       67.83       67.26      9.99 o 
   1  19   6      364.70      398.47     14.55 o 
   2  19   6        0.08        9.42     11.76 o 
   3  19   6        0.20        5.11     20.90 o 
  -3  20   6       33.21       46.02     13.49 o 
  -2  20   6      171.98      199.46     14.23 o 
  -1  20   6       32.30       25.10      9.59 o 
   0  20   6      123.65      131.22     11.33 o 
   1  20   6        4.72        6.79     12.00 o 
   2  20   6       92.41       78.83     13.45 o 
   3  20   6        5.30       16.17     16.21 o 
  -3  21   6       50.77       42.19     16.84 o 
  -2  21   6       10.35        6.54     12.14 o 
  -1  21   6        3.86        8.53     13.18 o 
   0  21   6      249.76      209.41     12.99 o 
   1  21   6       67.24       66.08     11.19 o 
   2  21   6      110.63      129.69     30.95 o 
   3  21   6        6.64      -10.33     17.07 o 
  -3  22   6       25.63       17.76     26.30 o 
  -2  22   6       63.75       59.48     16.39 o 
  -1  22   6      126.92      132.67     14.96 o 
   0  22   6       53.48       54.73     11.41 o 
   1  22   6       15.48        6.00     11.40 o 
   2  22   6        2.53       26.70     13.98 o 
  -2  23   6       78.89      103.25     19.17 o 
  -1  23   6       39.59       43.77     13.66 o 
   0  23   6       77.99       70.22     12.35 o 
   1  23   6        7.80      -11.29     11.29 o 
   2  23   6       45.50       55.82     15.35 o 
  -2  24   6       30.73       30.64     18.23 o 
  -1  24   6       23.84       26.37     14.31 o 
   0  24   6       72.80       87.67     13.36 o 
   1  24   6        0.53       -4.46     21.20 o 
  -1  25   6       13.92       14.83     15.18 o 
   0  25   6        0.28       -4.85     12.66 o 
   1  25   6      135.58      148.19     28.87 o 
  -5   0   7        2.84      -15.29     23.24 o 
  -3   0   7      273.15      273.49     10.68 o 
  -1   0   7       46.57       50.32      5.47 o 
   1   0   7     3727.24     3442.83     57.25 o 
   3   0   7      183.86      178.32     11.36 o 
   5   0   7       23.69       23.24     21.82 o 
  -5   1   7       74.59       72.17     17.81 o 
  -4   1   7       65.93       72.12     11.43 o 
  -3   1   7        2.77       -0.57      4.08 o 
  -2   1   7      937.09      899.54     11.76 o 
  -1   1   7     1147.42     1109.98     14.04 o 
   0   1   7     2529.03     2414.46     28.96 o 
   1   1   7       62.24       53.73      3.68 o 
   2   1   7      329.08      339.89      9.37 o 
   3   1   7      169.42      169.35      7.98 o 
   4   1   7      190.09      176.83     15.42 o 
   5   1   7        4.99        5.40     15.93 o 
  -5   2   7        7.16       79.52     25.69 o 
  -4   2   7       88.83       87.45      7.48 o 
  -3   2   7     1069.76     1060.58     15.13 o 
  -2   2   7     1389.88     1455.13     17.80 o 
  -1   2   7      103.03      100.22      4.53 o 
   0   2   7     2420.87     2512.87     30.04 o 
   1   2   7     1378.35     1490.79     19.06 o 
   2   2   7      747.81      721.46     15.00 o 
   3   2   7        0.97       -4.59      5.99 o 
   4   2   7      111.63      115.92     14.12 o 
   5   2   7       17.31       12.49     15.42 o 
  -5   3   7       16.22       30.79     23.86 o 
  -4   3   7        0.73       -6.58      6.58 o 
  -3   3   7      210.83      200.81      8.26 o 
  -2   3   7      180.58      189.50      7.95 o 
  -1   3   7     3194.78     3086.71     36.33 o 
   0   3   7     1601.25     1775.98     22.19 o 
   1   3   7      370.81      399.79      8.05 o 
   2   3   7        6.18        5.03      4.25 o 
   3   3   7       27.17       20.02      6.18 o 
   4   3   7       48.34       42.00     13.55 o 
   5   3   7       99.53       81.48     23.96 o 
  -5   4   7       21.98       28.55     23.86 o 
  -4   4   7       78.85       81.76      8.28 o 
  -3   4   7      216.36      210.53      8.13 o 
  -2   4   7      407.93      438.97     12.00 o 
  -1   4   7       12.31        7.53      3.82 o 
   0   4   7      393.76      399.71      8.91 o 
   1   4   7       37.96       46.55      5.42 o 
   2   4   7      702.21      660.22     10.42 o 
   3   4   7      208.64      208.14      9.15 o 
   4   4   7        8.68       20.15     19.68 o 
   5   4   7        5.40        1.89     15.67 o 
  -5   5   7       62.40       53.41     13.83 o 
  -4   5   7      107.24       97.76      8.52 o 
  -3   5   7       53.62       47.78      7.42 o 
  -2   5   7     1045.39     1046.38     17.53 o 
  -1   5   7      148.97      126.74      5.48 o 
   0   5   7      401.04      388.13      8.91 o 
   1   5   7      151.16      155.02      5.09 o 
   2   5   7      274.02      290.79      8.92 o 
   3   5   7      433.97      400.40     14.45 o 
   4   5   7       99.58       97.25     14.69 o 
   5   5   7       13.09       20.30     18.86 o 
  -5   6   7       15.09       31.77     13.57 o 
  -4   6   7       46.43       50.23      8.21 o 
  -3   6   7      440.96      465.87     13.86 o 
  -2   6   7       34.91       31.85      4.56 o 
  -1   6   7        3.36       -1.02      4.21 o 
   0   6   7      125.01      141.25      6.77 o 
   1   6   7     2511.27     2464.96     27.82 o 
   2   6   7      598.53      603.75     10.88 o 
   3   6   7      265.01      267.18     11.90 o 
   4   6   7       22.49       -0.50     13.23 o 
   5   6   7        2.26       11.18     19.68 o 
  -5   7   7        5.97       19.37     20.59 o 
  -4   7   7        8.19        5.48      8.27 o 
  -3   7   7      180.19      193.51     13.98 o 
  -2   7   7      502.42      487.77     12.75 o 
  -1   7   7       11.19       26.77      4.64 o 
   0   7   7     2925.19     2933.16     35.33 o 
   1   7   7        8.52        2.56      4.78 o 
   2   7   7        3.21        6.70      5.14 o 
   3   7   7       36.07       32.04      8.75 o 
   4   7   7      105.45      125.58     36.80 o 
  -5   8   7        8.62       29.23     14.75 o 
  -4   8   7      275.26      291.19     12.81 o 
  -3   8   7      222.75      224.08     10.55 o 
  -2   8   7       99.44       91.83      6.52 o 
  -1   8   7        5.93        6.38      4.77 o 
   0   8   7     1412.79     1381.52     18.75 o 
   1   8   7      847.43      825.22     16.45 o 
   2   8   7     3642.58     3667.99     53.60 o 
   3   8   7        7.76       10.49      9.01 o 
   4   8   7        0.66        2.53     13.48 o 
  -5   9   7       78.23       72.00     16.31 o 
  -4   9   7        2.53       11.80      8.87 o 
  -3   9   7       39.87       42.29      8.13 o 
  -2   9   7        4.95       13.64      5.86 o 
  -1   9   7     2741.24     2677.94     32.71 o 
   0   9   7       16.66       16.25      5.49 o 
   1   9   7       29.54       18.17      6.20 o 
   2   9   7        5.38        1.80      6.92 o 
   3   9   7      453.80      458.20     16.58 o 
   4   9   7       84.24      107.90     17.13 o 
  -5  10   7       32.06       19.27     20.19 o 
  -4  10   7       59.47       55.58      8.16 o 
  -3  10   7        2.14        6.84      6.92 o 
  -2  10   7     2472.83     2504.23     34.15 o 
  -1  10   7        1.25        3.77      5.18 o 
   0  10   7      656.45      658.39     14.45 o 
   1  10   7      237.44      261.28     22.98 o 
   2  10   7     1555.76     1541.44     26.95 o 
   3  10   7       21.40       19.01     12.70 o 
   4  10   7        2.48       -7.23     14.60 o 
  -5  11   7       33.51       25.01     16.19 o 
  -4  11   7        4.51        5.98      9.71 o 
  -3  11   7        7.17        6.81      7.17 o 
  -2  11   7      600.73      601.68     12.68 o 
  -1  11   7     1076.05     1071.39     19.57 o 
   0  11   7      772.93      788.21     16.38 o 
   1  11   7       29.99       24.83      7.08 o 
   2  11   7      627.72      580.71     15.66 o 
   3  11   7      156.17      162.78     12.12 o 
   4  11   7      260.02      281.44     19.44 o 
  -4  12   7        9.56       -0.14     14.55 o 
  -3  12   7      274.07      316.42     13.70 o 
  -2  12   7        4.23        6.89      6.95 o 
  -1  12   7        2.59        6.16      6.34 o 
   0  12   7      129.43      152.37      9.11 o 
   1  12   7     1746.81     1726.12     29.13 o 
   2  12   7      188.85      199.58     10.10 o 
   3  12   7       72.60       69.47     11.03 o 
   4  12   7        2.37        4.81     15.17 o 
  -4  13   7       46.17       49.99     17.53 o 
  -3  13   7       39.42       35.37     10.31 o 
  -2  13   7      337.96      330.54     17.42 o 
  -1  13   7      114.89      113.79      8.18 o 
   0  13   7     1042.30     1080.16     22.96 o 
   1  13   7       76.53       74.26      8.30 o 
   2  13   7        3.21       22.92     18.68 o 
   3  13   7        5.46       13.30     10.57 o 
   4  13   7        3.95      -10.65     15.91 o 
  -4  14   7       54.76       57.97     13.47 o 
  -3  14   7      351.37      344.20     21.73 o 
  -2  14   7        5.11        8.02      7.69 o 
  -1  14   7       94.50       98.68      8.33 o 
   0  14   7      385.17      382.17     12.80 o 
   1  14   7      689.23      681.68     20.95 o 
   2  14   7      820.80      866.00     19.36 o 
   3  14   7       57.59       59.31     14.69 o 
   4  14   7        6.61       11.56     16.21 o 
  -4  15   7      127.10      150.59     20.74 o 
  -3  15   7      247.42      224.18     13.99 o 
  -2  15   7        0.82        9.01      8.96 o 
  -1  15   7      175.97      199.53      9.95 o 
   0  15   7       60.58       57.92      8.48 o 
   1  15   7       23.82       14.14      8.37 o 
   2  15   7      149.99      160.67     10.65 o 
   3  15   7       61.08       78.22     16.12 o 
   4  15   7        0.56        5.60     15.89 o 
  -4  16   7        5.47       24.58     17.95 o 
  -3  16   7        1.69        1.57     11.15 o 
  -2  16   7      215.17      243.50     13.02 o 
  -1  16   7      149.83      142.98     11.08 o 
   0  16   7        5.74       13.25      8.36 o 
   1  16   7       16.98       13.90      9.59 o 
   2  16   7       71.73       75.90      9.86 o 
   3  16   7        7.13      -10.66     15.07 o 
  -4  17   7        3.10       12.38     13.11 o 
  -3  17   7        3.60        0.08     13.24 o 
  -2  17   7      254.54      247.12     19.42 o 
  -1  17   7      615.78      583.60     17.92 o 
   0  17   7       90.18       99.25      9.84 o 
   1  17   7       16.88       18.31      9.05 o 
   2  17   7       16.80        7.48     11.76 o 
   3  17   7        3.12       -1.08     16.01 o 
  -3  18   7      171.56      187.20     14.88 o 
  -2  18   7      169.90      184.87     19.74 o 
  -1  18   7       78.69       64.04      9.78 o 
   0  18   7       70.68       78.13     10.26 o 
   1  18   7      254.19      238.86     12.44 o 
   2  18   7       88.60       83.97     15.34 o 
   3  18   7       26.58       23.85     16.41 o 
  -3  19   7       51.12       42.10     13.52 o 
  -2  19   7      173.59      182.97     17.99 o 
  -1  19   7       36.69       46.82      9.77 o 
   0  19   7      122.60      128.76     11.38 o 
   1  19   7        4.74       14.64     10.12 o 
   2  19   7       17.59       12.57     18.10 o 
   3  19   7       34.05       16.21     18.45 o 
  -3  20   7       27.14       22.33     13.54 o 
  -2  20   7       39.62       49.04     12.58 o 
  -1  20   7      130.64      146.76     15.77 o 
   0  20   7      159.34      135.78     12.03 o 
   1  20   7      250.60      265.83     13.95 o 
   2  20   7       14.96       17.00     13.24 o 
   3  20   7       55.56       42.60     28.04 o 
  -3  21   7       14.40       21.52     14.56 o 
  -2  21   7       38.02       49.24     15.89 o 
  -1  21   7      371.46      367.86     18.17 o 
   0  21   7       52.82       43.11     11.30 o 
   1  21   7       24.43       30.25     11.22 o 
   2  21   7       17.96       35.18     14.63 o 
  -2  22   7       59.13       62.45     17.13 o 
  -1  22   7      123.25      154.70     15.05 o 
   0  22   7       65.72       78.22     12.33 o 
   1  22   7       27.10       23.98     11.76 o 
   2  22   7       57.63       38.71     15.14 o 
  -2  23   7        2.39       -7.49     17.14 o 
  -1  23   7      119.93      138.84     15.77 o 
   0  23   7        5.20        1.37     12.15 o 
   1  23   7       53.12       53.67     16.66 o 
  -1  24   7        0.79       -2.82     14.67 o 
   0  24   7        7.59        6.08     14.74 o 
   1  24   7       76.65       54.26     17.25 o 
   0  25   7      104.17      132.44     16.99 o 
  -4   0   8      131.78      146.27     12.35 o 
  -2   0   8      222.05      187.14      8.17 o 
   0   0   8     1946.59     1926.68     34.08 o 
   2   0   8        3.81       -1.67      8.99 o 
   4   0   8        4.35       11.01     19.98 o 
  -5   1   8        0.01       29.18     18.31 o 
  -4   1   8       10.24       14.86      7.32 o 
  -3   1   8      230.34      224.85      9.05 o 
  -2   1   8      472.26      450.20      8.10 o 
  -1   1   8       48.34       41.94      4.54 o 
   0   1   8      133.01      119.72      5.31 o 
   1   1   8     1534.69     1625.85     19.28 o 
   2   1   8      546.43      519.94     11.83 o 
   3   1   8      158.20      160.51      8.92 o 
   4   1   8       32.60       39.61     14.12 o 
  -5   2   8        1.52       13.25     25.89 o 
  -4   2   8       20.41       19.33      7.58 o 
  -3   2   8       44.17       42.16      6.78 o 
  -2   2   8      246.76      227.00      8.02 o 
  -1   2   8     1706.60     1652.53     21.16 o 
   0   2   8      454.62      406.51      8.67 o 
   1   2   8      370.77      348.17      8.18 o 
   2   2   8        1.99       -4.15      5.53 o 
   3   2   8      401.74      392.32     12.51 o 
   4   2   8       53.89       46.96     14.85 o 
  -5   3   8        0.84       13.86     25.08 o 
  -4   3   8      122.55      131.36      8.81 o 
  -3   3   8       65.26       67.59     10.18 o 
  -2   3   8     1227.57     1192.21     18.16 o 
  -1   3   8      131.14      115.12      5.36 o 
   0   3   8      380.11      418.82      8.65 o 
   1   3   8       11.58        8.15      4.18 o 
   2   3   8     1313.76     1287.73     19.50 o 
   3   3   8       27.99       28.06      7.27 o 
   4   3   8        0.15       -2.88     13.48 o 
  -5   4   8      105.96       88.29     27.53 o 
  -4   4   8        0.18       -0.26      8.01 o 
  -3   4   8        3.26       12.91      6.59 o 
  -2   4   8      304.77      304.41      9.28 o 
  -1   4   8     1859.41     1845.35     23.50 o 
   0   4   8      704.02      639.66     12.03 o 
   1   4   8      857.90      807.20     12.68 o 
   2   4   8        4.95        5.90      4.09 o 
   3   4   8       70.59       77.91      9.76 o 
   4   4   8       43.83       43.10     14.92 o 
  -5   5   8        1.68        7.94     13.74 o 
  -4   5   8       32.08       33.88      8.61 o 
  -3   5   8      434.21      454.43     14.49 o 
  -2   5   8      288.26      284.25      9.48 o 
  -1   5   8      281.55      255.74      7.76 o 
   0   5   8      345.19      326.03      9.15 o 
   1   5   8      739.06      739.23     12.43 o 
   2   5   8      432.60      433.55     12.65 o 
   3   5   8      177.95      158.04     11.00 o 
   4   5   8        4.29       -1.46     31.60 o 
  -5   6   8        2.07       -1.14     14.56 o 
  -4   6   8      223.77      229.97     11.54 o 
  -3   6   8      153.07      157.60      9.68 o 
  -2   6   8      241.26      225.49      8.61 o 
  -1   6   8       84.83       77.76      5.84 o 
   0   6   8     5103.93     5017.87     63.93 o 
   1   6   8      465.19      461.54      9.78 o 
   2   6   8       63.09       77.31      6.36 o 
   3   6   8       10.01        3.41      8.96 o 
   4   6   8      200.43      195.35     17.73 o 
  -5   7   8        0.99       24.40     14.86 o 
  -4   7   8       51.31       57.80      9.56 o 
  -3   7   8      315.59      279.28     12.19 o 
  -2   7   8        5.27        7.31      7.68 o 
  -1   7   8      867.77      916.07     15.39 o 
   0   7   8      139.57      131.01      6.65 o 
   1   7   8     1400.60     1385.40     21.04 o 
   2   7   8      135.07      128.30      7.65 o 
   3   7   8      676.60      637.88     28.00 o 
   4   7   8        2.47      -13.98     13.98 o 
  -5   8   8        8.58       28.70     15.50 o 
  -4   8   8       36.73       32.51      9.65 o 
  -3   8   8        0.31        0.58      8.51 o 
  -2   8   8       20.68       16.26      7.18 o 
  -1   8   8      517.15      486.74     10.86 o 
   0   8   8      603.81      599.15     11.37 o 
   1   8   8       41.76       39.98      6.02 o 
   2   8   8       14.10       11.38      6.51 o 
   3   8   8       55.85       58.93     10.67 o 
   4   8   8      109.88       97.92     24.26 o 
  -5   9   8        0.79       29.14     15.92 o 
  -4   9   8      104.58      101.32     10.69 o 
  -3   9   8       37.13       32.82      8.68 o 
  -2   9   8      399.98      376.32     23.35 o 
  -1   9   8      210.17      206.11      7.69 o 
   0   9   8       14.95       12.96      5.24 o 
   1   9   8      120.40      120.84      7.23 o 
   2   9   8     1079.39     1070.78     18.29 o 
   3   9   8        0.12       -5.92     16.48 o 
   4   9   8        7.83       17.47     15.24 o 
  -4  10   8        1.20        4.88      8.31 o 
  -3  10   8        0.87        5.69      8.35 o 
  -2  10   8      149.44      140.64      8.37 o 
  -1  10   8     1523.60     1475.70     21.31 o 
   0  10   8       19.79       16.73      6.01 o 
   1  10   8     2751.17     2798.13     43.35 o 
   2  10   8        2.59       -6.53      7.68 o 
   3  10   8      249.44      231.36     13.52 o 
   4  10   8        8.84        9.63     15.47 o 
  -4  11   8       13.54       -0.64     10.76 o 
  -3  11   8      139.94      154.75      9.43 o 
  -2  11   8      251.27      297.65      9.82 o 
  -1  11   8       80.99       74.25      6.86 o 
   0  11   8       37.91       37.01      7.24 o 
   1  11   8      333.79      327.77     11.66 o 
   2  11   8      166.80      161.41      9.94 o 
   3  11   8       76.98       87.30     11.66 o 
   4  11   8        0.48        0.19     15.15 o 
  -4  12   8       65.69       78.11     12.15 o 
  -3  12   8      117.44      139.23     15.43 o 
  -2  12   8      590.41      549.41     20.19 o 
  -1  12   8        7.13        6.61      6.31 o 
   0  12   8      935.18      898.95     18.54 o 
   1  12   8      562.46      510.29     14.06 o 
   2  12   8       71.87       81.65      9.17 o 
   3  12   8       17.47       14.60     14.45 o 
   4  12   8      152.92      135.92     18.52 o 
  -4  13   8       10.74        9.28     11.66 o 
  -3  13   8      181.50      192.08     13.04 o 
  -2  13   8        0.02        8.68      7.99 o 
  -1  13   8      152.79      172.43     15.54 o 
   0  13   8        8.13       10.17      7.83 o 
   1  13   8      793.24      796.51     18.33 o 
   2  13   8      400.85      382.91     13.90 o 
   3  13   8      304.00      286.19     19.95 o 
   4  13   8        0.36        9.61     17.21 o 
  -4  14   8       63.42       93.13     13.10 o 
  -3  14   8        9.64       -3.24     10.35 o 
  -2  14   8       86.75       75.47      8.96 o 
  -1  14   8      160.60      154.80      9.51 o 
   0  14   8     1413.71     1459.85     37.26 o 
   1  14   8       96.71       99.32      9.42 o 
   2  14   8       82.46       82.77     11.00 o 
   3  14   8        7.65       26.62     17.64 o 
  -4  15   8       49.70       66.26     13.49 o 
  -3  15   8       29.64       19.46     11.91 o 
  -2  15   8      282.33      286.59     14.74 o 
  -1  15   8       49.13       62.42      8.66 o 
   0  15   8      416.48      404.18     14.03 o 
   1  15   8       21.94       23.21      8.95 o 
   2  15   8       43.96       51.16      9.98 o 
   3  15   8       49.58       64.33     17.15 o 
  -4  16   8        0.30        2.50     13.16 o 
  -3  16   8        5.91       24.29     11.89 o 
  -2  16   8       80.89       77.51      9.96 o 
  -1  16   8     1178.95     1156.59     26.75 o 
   0  16   8       92.95       95.25      9.89 o 
   1  16   8      133.23      120.80     10.77 o 
   2  16   8       27.69       33.60     10.23 o 
   3  16   8       99.45      118.85     18.08 o 
  -3  17   8       32.42       65.14     13.11 o 
  -2  17   8      200.00      206.88     15.08 o 
  -1  17   8       25.16       52.81      9.83 o 
   0  17   8       31.06       31.90      9.68 o 
   1  17   8       83.89       82.35     10.74 o 
   2  17   8      219.90      203.93     20.19 o 
   3  17   8       11.06        4.50     16.57 o 
  -3  18   8       93.04      103.16     14.54 o 
  -2  18   8      178.80      190.47     12.54 o 
  -1  18   8       88.53       86.05     10.28 o 
   0  18   8      160.77      187.31     13.68 o 
   1  18   8       42.19       33.64     10.61 o 
   2  18   8       17.68       28.63     13.16 o 
   3  18   8      188.84      150.28     33.13 o 
  -3  19   8       15.35        6.00     13.40 o 
  -2  19   8        3.22        7.58     14.78 o 
  -1  19   8       16.21       19.87     11.83 o 
   0  19   8      281.56      268.36     13.73 o 
   1  19   8      217.20      235.19     14.33 o 
   2  19   8        3.43       17.42     14.01 o 
  -3  20   8       18.73       25.27     18.74 o 
  -2  20   8        0.25        9.40     19.78 o 
  -1  20   8       18.32       16.30     21.48 o 
   0  20   8      326.39      346.99     15.64 o 
   1  20   8        0.33       -9.24     10.94 o 
   2  20   8        4.90       22.42     14.02 o 
  -2  21   8       73.07       89.54     17.48 o 
  -1  21   8       93.49      131.16     15.22 o 
   0  21   8       32.27       41.86     11.85 o 
   1  21   8        8.01        0.76     11.49 o 
   2  21   8       66.97       66.89     15.62 o 
  -2  22   8       43.59       45.99     21.51 o 
  -1  22   8      144.06      173.77     16.10 o 
   0  22   8        8.36        6.75     12.04 o 
   1  22   8       23.85        8.44     12.36 o 
  -1  23   8        2.87       10.58     14.09 o 
   0  23   8        3.45       18.61     12.55 o 
   1  23   8       54.31       54.66     13.65 o 
   0  24   8       40.21       45.09     15.81 o 
  -5   0   9       18.52       12.23     27.53 o 
  -3   0   9      668.97      666.42     57.60 o 
  -1   0   9     1561.69     1542.45     34.37 o 
   1   0   9      918.94      951.06     20.58 o 
   3   0   9      525.87      509.15     20.70 o 
  -5   1   9        1.77       12.34     19.03 o 
  -4   1   9       69.63       72.61      8.78 o 
  -3   1   9       19.78       19.40      6.99 o 
  -2   1   9       97.81       95.99      5.25 o 
  -1   1   9       72.60       70.85      5.46 o 
   0   1   9     1562.58     1563.86     20.78 o 
   1   1   9      207.84      177.28      7.43 o 
   2   1   9       11.20       -1.21      6.47 o 
   3   1   9        1.09        2.73      9.52 o 
   4   1   9       49.86       49.12     15.14 o 
  -5   2   9        0.52       47.10     28.55 o 
  -4   2   9       93.23      112.99      9.31 o 
  -3   2   9       24.26       25.24      7.46 o 
  -2   2   9     1023.17     1028.29     14.98 o 
  -1   2   9     1865.65     1837.04     23.76 o 
   0   2   9      193.32      193.40      6.81 o 
   1   2   9      107.33      114.89      6.72 o 
   2   2   9     1040.29     1035.71     18.23 o 
   3   2   9      187.55      201.78     14.35 o 
   4   2   9       79.56       74.17     16.21 o 
  -5   3   9       27.30       29.36     27.32 o 
  -4   3   9       16.78       31.27     12.71 o 
  -3   3   9       70.55       64.51      7.90 o 
  -2   3   9      123.72      105.95      5.27 o 
  -1   3   9      889.96      878.50     13.81 o 
   0   3   9        1.05       -4.81      4.81 o 
   1   3   9     1335.99     1367.11     20.98 o 
   2   3   9      134.98      111.56      6.82 o 
   3   3   9       68.08       56.87     14.52 o 
   4   3   9       27.61       35.81     15.55 o 
  -5   4   9        0.11        7.15     14.68 o 
  -4   4   9        1.87        2.08      8.84 o 
  -3   4   9       48.50       50.74     12.15 o 
  -2   4   9     1139.61     1115.63     18.10 o 
  -1   4   9      422.77      407.99      9.45 o 
   0   4   9        4.36        0.91      6.31 o 
   1   4   9       86.74       85.67      6.57 o 
   2   4   9      719.97      733.08     14.16 o 
   3   4   9       14.08        1.64     10.04 o 
   4   4   9       14.02        8.29     15.28 o 
  -5   5   9        2.18       13.55     15.03 o 
  -4   5   9        2.91       14.72      9.20 o 
  -3   5   9       62.65       73.14      8.99 o 
  -2   5   9      221.18      209.39      8.48 o 
  -1   5   9      128.88      119.74      6.58 o 
   0   5   9     2435.28     2437.06     33.46 o 
   1   5   9      153.99      147.57      6.79 o 
   2   5   9       71.16       59.79      6.42 o 
   3   5   9       32.85       35.13     10.73 o 
   4   5   9       46.09       50.22     15.70 o 
  -5   6   9        0.07      -13.59     15.05 o 
  -4   6   9        0.98        5.18      9.33 o 
  -3   6   9      268.33      281.70     12.64 o 
  -2   6   9       59.23       54.21      8.62 o 
  -1   6   9      213.38      195.49      7.69 o 
   0   6   9      365.80      360.30     12.99 o 
   1   6   9      916.18      941.66     21.73 o 
   2   6   9        4.15        3.00      6.15 o 
   3   6   9      681.98      688.07     20.29 o 
   4   6   9       21.80       18.13     17.74 o 
  -4   7   9      179.39      178.65     11.92 o 
  -3   7   9      179.21      188.49     11.06 o 
  -2   7   9        4.61        1.46      6.37 o 
  -1   7   9      100.56      101.61      6.79 o 
   0   7   9       33.18       35.56      6.23 o 
   1   7   9      512.36      508.37     11.26 o 
   2   7   9      110.99      105.93      7.48 o 
   3   7   9        3.02        0.33     10.30 o 
   4   7   9       32.78       48.65     30.58 o 
  -4   8   9       39.53       55.14     10.42 o 
  -3   8   9      281.39      259.56     12.28 o 
  -2   8   9      552.53      536.73     13.91 o 
  -1   8   9      370.02      361.40     10.20 o 
   0   8   9        0.59        1.80      5.48 o 
   1   8   9      150.33      163.59     10.15 o 
   2   8   9      158.60      172.91      9.20 o 
   3   8   9        6.12        8.97     14.80 o 
   4   8   9        7.81        2.64     15.49 o 
  -4   9   9        2.35       -0.51     12.76 o 
  -3   9   9        3.28       -1.73      8.92 o 
  -2   9   9       26.97       24.93      7.11 o 
  -1   9   9      582.93      581.32     14.68 o 
   0   9   9      173.67      164.19      7.28 o 
   1   9   9     1296.48     1297.16     21.14 o 
   2   9   9       39.67       48.77      8.26 o 
   3   9   9        0.75      -13.52     13.52 o 
   4   9   9       23.60        6.68     16.36 o 
  -4  10   9       19.94       10.29     10.68 o 
  -3  10   9       31.95       19.06      9.64 o 
  -2  10   9      117.76      126.08      8.53 o 
  -1  10   9        0.90        2.99      5.74 o 
   0  10   9       13.07        8.81      6.50 o 
   1  10   9        2.49       14.34      6.96 o 
   2  10   9      259.97      273.25     13.98 o 
   3  10   9       17.82       26.87     14.54 o 
   4  10   9       14.35        8.16     16.58 o 
  -4  11   9       39.16       38.84      9.43 o 
  -3  11   9       99.10      105.74      9.86 o 
  -2  11   9       21.86       22.85      6.86 o 
  -1  11   9      145.60      147.72      7.40 o 
   0  11   9      673.05      643.65     14.20 o 
   1  11   9      623.56      613.83     14.40 o 
   2  11   9      237.28      228.63     13.91 o 
   3  11   9        5.30        2.62     14.55 o 
   4  11   9       30.03       33.24     24.16 o 
  -4  12   9       58.65       83.35     12.86 o 
  -3  12   9      202.45      195.86     10.96 o 
  -2  12   9      514.81      470.54     16.59 o 
  -1  12   9      156.48      173.11      8.78 o 
   0  12   9      114.46      113.74      8.49 o 
   1  12   9      578.19      597.52     16.53 o 
   2  12   9      160.39      178.27     11.23 o 
   3  12   9      110.81      112.22     21.00 o 
  -4  13   9       33.74       43.90     23.66 o 
  -3  13   9       91.93       84.67     12.35 o 
  -2  13   9       28.17       27.01      8.80 o 
  -1  13   9       60.85       53.23      7.88 o 
   0  13   9      377.28      392.99     13.59 o 
   1  13   9        4.72       30.14      9.16 o 
   2  13   9       95.60      107.35     10.61 o 
   3  13   9        3.79       -8.89     15.35 o 
  -4  14   9       41.63       46.40     16.75 o 
  -3  14   9       73.26       77.26     12.38 o 
  -2  14   9      122.41      139.92     10.39 o 
  -1  14   9      187.12      200.04      9.64 o 
   0  14   9       20.11       26.31      8.95 o 
   1  14   9      296.93      291.09     12.85 o 
   2  14   9        3.33        6.54      9.76 o 
   3  14   9       88.48      112.41     21.41 o 
  -4  15   9        1.47        4.96     13.28 o 
  -3  15   9      124.13      102.93     13.16 o 
  -2  15   9       37.19       43.23      9.78 o 
  -1  15   9      543.94      487.16     13.97 o 
   0  15   9      708.80      736.65     18.53 o 
   1  15   9      337.20      330.42     14.63 o 
   2  15   9       78.16       63.19     10.86 o 
   3  15   9       22.77       29.80     31.91 o 
  -3  16   9       31.27       30.61     12.76 o 
  -2  16   9      253.14      241.73     14.82 o 
  -1  16   9       27.58       20.25      8.45 o 
   0  16   9      115.39      108.22     10.86 o 
   1  16   9       38.34       18.13     10.07 o 
   2  16   9      286.22      258.89     16.19 o 
   3  16   9      115.48      127.96     19.38 o 
  -3  17   9       19.15       12.62     13.13 o 
  -2  17   9       57.84       49.39     12.74 o 
  -1  17   9       77.02      108.31     12.75 o 
   0  17   9      318.40      294.94     13.44 o 
   1  17   9      130.28      139.86     11.97 o 
   2  17   9       31.14       49.85     24.97 o 
   3  17   9        9.32       -2.85     31.40 o 
  -3  18   9       99.74      109.27     17.25 o 
  -2  18   9       43.02       55.69     13.61 o 
  -1  18   9      346.20      320.61     16.36 o 
   0  18   9        4.85        4.09     10.28 o 
   1  18   9      116.23      140.38     13.18 o 
   2  18   9       49.36       36.46     14.34 o 
  -3  19   9        6.43       -6.16     14.24 o 
  -2  19   9        0.29      -10.38     13.17 o 
  -1  19   9      132.52      130.57     18.66 o 
   0  19   9      233.53      237.27     13.89 o 
   1  19   9        3.37        1.06     11.45 o 
   2  19   9        3.96        6.38     14.29 o 
  -2  20   9       20.32       17.90     14.02 o 
  -1  20   9        6.25       20.57     13.17 o 
   0  20   9        4.96       11.52     12.03 o 
   1  20   9       11.90       23.23     12.29 o 
   2  20   9       70.61      104.61     16.11 o 
  -2  21   9        3.88       12.53     15.12 o 
  -1  21   9       66.26       70.43     18.15 o 
   0  21   9       52.79       50.13     12.58 o 
   1  21   9       44.40       45.45     12.80 o 
  -1  22   9       17.02       18.80     14.47 o 
   0  22   9        3.14        2.81     19.12 o 
   1  22   9       16.83       30.18     13.60 o 
   0  23   9       20.09       31.66     15.68 o 
  -4   0  10      148.33      159.48     15.16 o 
  -2   0  10      551.09      580.58     15.76 o 
   0   0  10     1210.90     1199.84     24.90 o 
   2   0  10       36.49       29.95     11.93 o 
   4   0  10       50.93       62.19     24.06 o 
  -4   1  10        7.88       13.74      8.75 o 
  -3   1  10      106.96       95.60      8.89 o 
  -2   1  10       31.40       30.17      5.36 o 
  -1   1  10     1793.00     1778.03     23.68 o 
   0   1  10       97.90       84.33      6.36 o 
   1   1  10      115.11      121.49      7.54 o 
   2   1  10      207.63      223.02      9.75 o 
   3   1  10      237.35      229.77     28.65 o 
   4   1  10        0.35       -6.83     16.51 o 
  -4   2  10       19.03        3.79      9.10 o 
  -3   2  10      117.69      123.16     12.01 o 
  -2   2  10      374.70      351.74      9.05 o 
  -1   2  10     1040.06     1049.39     16.23 o 
   0   2  10      937.43      926.45     15.00 o 
   1   2  10     1117.65     1051.90     18.11 o 
   2   2  10      109.67      101.41      8.14 o 
   3   2  10       65.45       78.26     14.92 o 
   4   2  10        0.32      -15.42     15.42 o 
  -4   3  10       40.90       41.37      9.37 o 
  -3   3  10       11.03        3.16      7.96 o 
  -2   3  10      302.63      293.14      8.42 o 
  -1   3  10      563.05      556.76     11.46 o 
   0   3  10      981.65      958.90     16.73 o 
   1   3  10       28.42       12.68      6.41 o 
   2   3  10       86.37      122.60      7.08 o 
   3   3  10        8.35       15.04     14.20 o 
   4   3  10      210.27      199.34     19.88 o 
  -4   4  10        0.39       -2.80      9.41 o 
  -3   4  10      323.97      345.97     12.48 o 
  -2   4  10        4.31        0.71      7.74 o 
  -1   4  10      445.82      433.32     10.47 o 
   0   4  10      314.12      314.08     11.06 o 
   1   4  10     1035.16     1048.53     18.24 o 
   2   4  10      249.97      252.73      9.28 o 
   3   4  10        7.45       20.65     14.59 o 
   4   4  10        0.95        5.73     45.06 o 
  -4   5  10        0.24       -3.68     10.14 o 
  -3   5  10      166.62      169.04     11.32 o 
  -2   5  10      164.26      158.58      8.47 o 
  -1   5  10      299.57      290.82     11.70 o 
   0   5  10      449.51      463.71     11.85 o 
   1   5  10      159.26      164.65      7.60 o 
   2   5  10      195.60      197.19      8.81 o 
   3   5  10      261.18      262.86     18.80 o 
   4   5  10       29.11       22.46     16.53 o 
  -4   6  10       50.09       52.53     14.98 o 
  -3   6  10       12.20       15.15      9.25 o 
  -2   6  10       13.65       14.51      6.90 o 
  -1   6  10        0.06        1.39      6.14 o 
   0   6  10      106.36      115.04      7.61 o 
   1   6  10       21.86       14.47      6.21 o 
   2   6  10      143.42      141.34      9.37 o 
   3   6  10       45.44       34.91     15.15 o 
   4   6  10       36.19       26.02     17.73 o 
  -4   7  10       17.62       39.90     19.35 o 
  -3   7  10       39.88       29.32      9.96 o 
  -2   7  10       69.08       63.74      7.76 o 
  -1   7  10      750.46      740.41     14.72 o 
   0   7  10       72.64       80.51      7.37 o 
   1   7  10       38.21       35.84      6.51 o 
   2   7  10      108.30       87.77      8.06 o 
   3   7  10      246.72      237.18     22.73 o 
   4   7  10       29.21        9.45     16.57 o 
  -4   8  10       86.54       76.22     11.67 o 
  -3   8  10        6.19       19.40      9.97 o 
  -2   8  10        0.84        5.99      7.37 o 
  -1   8  10      235.75      231.96     10.23 o 
   0   8  10     1422.00     1411.20     20.54 o 
   1   8  10      276.47      277.93     10.15 o 
   2   8  10      156.31      144.90      9.99 o 
   3   8  10       93.99       99.82     17.23 o 
   4   8  10        2.76        5.01     16.78 o 
  -4   9  10       13.81        7.46     11.15 o 
  -3   9  10      101.90      108.32     11.47 o 
  -2   9  10      550.27      507.58     14.35 o 
  -1   9  10       43.51       37.77      7.10 o 
   0   9  10        7.76        7.84      7.22 o 
   1   9  10       17.96        9.54      7.30 o 
   2   9  10      305.32      341.22     16.81 o 
   3   9  10       21.76       29.15     15.93 o 
  -4  10  10        0.11       -2.39     11.91 o 
  -3  10  10      130.62      131.94     11.84 o 
  -2  10  10       48.06       47.87      8.74 o 
  -1  10  10      163.72      162.59      8.01 o 
   0  10  10       59.96       51.35      7.04 o 
   1  10  10       17.10       22.52      7.64 o 
   2  10  10       95.44      108.01      8.90 o 
   3  10  10        0.26       -3.81     25.08 o 
  -4  11  10        4.70       11.27      9.84 o 
  -3  11  10      142.31      139.44     11.02 o 
  -2  11  10      325.25      308.38     13.81 o 
  -1  11  10       74.36       63.48      7.13 o 
   0  11  10      105.41       92.70      8.44 o 
   1  11  10      348.34      335.74     13.86 o 
   2  11  10      168.95      168.18     10.46 o 
   3  11  10       37.38       32.59     16.33 o 
  -4  12  10       65.40       65.05     13.50 o 
  -3  12  10       11.61       16.56      9.68 o 
  -2  12  10        4.12        6.05      7.73 o 
  -1  12  10       20.78       29.84      7.83 o 
   0  12  10      601.26      608.16     20.65 o 
   1  12  10      234.18      226.36     12.43 o 
   2  12  10       60.64       62.21      9.13 o 
   3  12  10        1.29        0.82     16.65 o 
  -4  13  10       17.16       33.20     13.60 o 
  -3  13  10       49.36       51.05     16.26 o 
  -2  13  10       31.62       30.46     12.28 o 
  -1  13  10      439.08      439.53     20.59 o 
   0  13  10      117.33      123.46      9.35 o 
   1  13  10        0.57        0.30      8.40 o 
   2  13  10       16.02       14.34      9.41 o 
   3  13  10       94.87       99.03     30.89 o 
  -3  14  10        0.57        5.97     12.19 o 
  -2  14  10       63.53       85.34     12.30 o 
  -1  14  10       38.25       38.48      8.44 o 
   0  14  10       58.87       63.62      9.03 o 
   1  14  10      111.04      110.72      9.97 o 
   2  14  10        6.69       19.60      9.45 o 
   3  14  10        0.34       -8.65     16.97 o 
  -3  15  10        1.14        6.30     12.74 o 
  -2  15  10      269.79      258.79     18.56 o 
  -1  15  10      151.06      133.23     11.45 o 
   0  15  10      284.23      283.76     11.95 o 
   1  15  10        1.77        7.05     10.38 o 
   2  15  10      259.49      259.77     20.62 o 
   3  15  10       69.90       25.56     18.65 o 
  -3  16  10       93.43       94.45     15.87 o 
  -2  16  10       50.32       52.92     13.43 o 
  -1  16  10        1.76       -0.43     10.86 o 
   0  16  10        1.04       -4.93      9.58 o 
   1  16  10      478.09      515.68     17.60 o 
   2  16  10        5.83       13.05     13.71 o 
  -3  17  10       23.31       35.11     14.12 o 
  -2  17  10      102.60       96.47     20.90 o 
  -1  17  10        5.47       -9.29     10.67 o 
   0  17  10       46.92       51.67     11.47 o 
   1  17  10       12.90        6.58     11.39 o 
   2  17  10       40.02       38.27     19.98 o 
  -2  18  10        0.04        0.47     13.35 o 
  -1  18  10        1.30       13.18     11.51 o 
   0  18  10      406.02      388.79     16.05 o 
   1  18  10       16.66       16.08     11.86 o 
   2  18  10       73.92      116.91     18.62 o 
  -2  19  10        2.59       -0.12     14.11 o 
  -1  19  10      470.09      490.69     17.82 o 
   0  19  10        4.07       17.34     11.81 o 
   1  19  10        3.83       -6.42     11.76 o 
   2  19  10        3.33       13.09     15.92 o 
  -2  20  10       59.65       71.55     15.26 o 
  -1  20  10      144.20      172.68     14.48 o 
   0  20  10       35.43       48.56     12.66 o 
   1  20  10       46.00       34.19     13.13 o 
  -1  21  10        2.96      -14.13     14.13 o 
   0  21  10        0.26      -14.16     14.16 o 
   1  21  10        1.68        7.12     13.19 o 
  -3   0  11       45.66       43.94     26.81 o 
  -1   0  11      773.53      777.33     20.02 o 
   1   0  11      210.95      193.04     11.42 o 
   3   0  11      126.65      187.79     25.28 o 
  -4   1  11       46.99       46.49     10.21 o 
  -3   1  11       15.34       16.88     11.89 o 
  -2   1  11      663.55      651.79     18.61 o 
  -1   1  11       55.31       47.36      6.70 o 
   0   1  11      496.07      510.95     12.07 o 
   1   1  11        3.94       -0.49      6.96 o 
   2   1  11      883.72      834.56     24.86 o 
   3   1  11        1.90      -21.34     27.73 o 
   4   1  11       19.76       30.80     17.51 o 
  -4   2  11       13.16       15.72      9.89 o 
  -3   2  11        0.79        8.51      8.70 o 
  -2   2  11      257.19      255.28     11.29 o 
  -1   2  11      102.93       89.77      6.85 o 
   0   2  11      611.57      574.89     12.61 o 
   1   2  11       27.03       31.93      7.39 o 
   2   2  11      112.45      139.92      9.50 o 
   3   2  11       15.85        3.87     14.92 o 
   4   2  11        2.75       -9.21     17.01 o 
  -4   3  11        9.69        3.30     10.81 o 
  -3   3  11      107.72       98.41      9.77 o 
  -2   3  11        2.88        0.37      8.20 o 
  -1   3  11        7.08        0.76      6.05 o 
   0   3  11       18.33        5.74      6.87 o 
   1   3  11     1371.07     1418.28     22.95 o 
   2   3  11       28.78       22.62      8.17 o 
   3   3  11       41.56       19.36     15.76 o 
   4   3  11        5.79       19.15     27.12 o 
  -4   4  11        4.32        1.87     12.97 o 
  -3   4  11       22.09       26.94      9.78 o 
  -2   4  11      382.78      364.60     16.78 o 
  -1   4  11       68.56       69.55      8.50 o 
   0   4  11      207.10      193.45      8.91 o 
   1   4  11        6.00        9.22      7.38 o 
   2   4  11      173.50      182.17     13.33 o 
   3   4  11       50.42       53.18     16.06 o 
  -4   5  11      106.79      111.38     16.78 o 
  -3   5  11      295.70      295.55     14.09 o 
  -2   5  11       98.94      100.15     10.48 o 
  -1   5  11        1.27       -1.66      6.70 o 
   0   5  11      440.77      449.49     12.92 o 
   1   5  11      265.02      273.88     11.95 o 
   2   5  11      152.17      142.74     10.99 o 
   3   5  11       34.55       43.57     16.65 o 
  -4   6  11        5.05       10.33     11.17 o 
  -3   6  11      258.26      236.55     14.14 o 
  -2   6  11       13.60       16.08      9.13 o 
  -1   6  11      912.13      934.27     21.90 o 
   0   6  11      192.12      182.81      9.25 o 
   1   6  11        4.42        6.55      6.75 o 
   2   6  11        6.36        4.58      9.43 o 
   3   6  11        7.90        1.61     15.99 o 
  -4   7  11       31.64       27.93     11.67 o 
  -3   7  11       18.35       10.22     10.22 o 
  -2   7  11      111.44      108.80     11.08 o 
  -1   7  11       20.65       25.79      7.28 o 
   0   7  11      925.19      973.37     21.66 o 
   1   7  11       10.18        5.02      6.87 o 
   2   7  11      161.72      162.75     12.63 o 
   3   7  11       42.00       46.84     16.94 o 
  -4   8  11       19.76       19.93     11.62 o 
  -3   8  11        1.17        6.17     12.48 o 
  -2   8  11      293.43      306.63     14.11 o 
  -1   8  11      271.71      287.22     10.47 o 
   0   8  11      155.60      141.74      8.28 o 
   1   8  11        3.68       -2.11      7.78 o 
   2   8  11       21.73       32.57     10.15 o 
   3   8  11      165.68      136.25     18.60 o 
  -4   9  11        0.43        8.54     12.45 o 
  -3   9  11      140.11      129.19     12.29 o 
  -2   9  11       48.18       47.43     10.62 o 
  -1   9  11       84.10       97.85      8.42 o 
   0   9  11       16.21        8.48      7.02 o 
   1   9  11      457.83      439.19     13.44 o 
   2   9  11      138.28      157.88     16.63 o 
   3   9  11       17.38       20.85     16.57 o 
  -4  10  11        4.40       11.99     12.38 o 
  -3  10  11       31.83       24.31     11.30 o 
  -2  10  11      165.91      145.31     12.25 o 
  -1  10  11       33.79       39.31      7.31 o 
   0  10  11      188.54      171.63      8.97 o 
   1  10  11        0.30        3.56      8.26 o 
   2  10  11       90.72      135.24     26.59 o 
   3  10  11       19.13       20.28     16.98 o 
  -4  11  11        4.61       10.35     11.74 o 
  -3  11  11      116.81      118.74     11.30 o 
  -2  11  11        4.12        6.04      9.09 o 
  -1  11  11       21.10       20.40      8.62 o 
   0  11  11       94.26       83.97      9.05 o 
   1  11  11      396.63      411.39     14.93 o 
   2  11  11      375.37      407.26     15.74 o 
   3  11  11        0.26      -28.94     34.15 o 
  -3  12  11       59.34       55.53     10.61 o 
  -2  12  11       11.61        3.55      9.53 o 
  -1  12  11      521.65      504.81     14.35 o 
   0  12  11       68.94       92.75     11.42 o 
   1  12  11       41.53       28.04      9.06 o 
   2  12  11       69.18       65.69     11.69 o 
   3  12  11       74.17       59.34     18.89 o 
  -3  13  11        8.42       15.89     12.70 o 
  -2  13  11       33.57       52.50     12.33 o 
  -1  13  11      108.88      105.45     11.05 o 
   0  13  11      152.56      176.92     10.72 o 
   1  13  11        2.55       14.14      9.00 o 
   2  13  11       18.18       19.16     13.35 o 
   3  13  11        0.16       -3.86     26.10 o 
  -3  14  11        2.50       33.27     13.42 o 
  -2  14  11      112.50      100.73     13.08 o 
  -1  14  11      259.24      269.80     13.12 o 
   0  14  11        1.17       -8.98      8.98 o 
   1  14  11        0.44       -4.35      9.57 o 
   2  14  11       53.06       38.48     14.31 o 
  -3  15  11       25.81       43.05     14.00 o 
  -2  15  11       49.13       65.80     13.34 o 
  -1  15  11       31.26       30.62     10.63 o 
   0  15  11        3.81       11.06      9.48 o 
   1  15  11      180.16      189.73     12.16 o 
   2  15  11       50.85       53.48     21.98 o 
  -3  16  11       47.21       41.39     14.53 o 
  -2  16  11      102.62      128.05     16.87 o 
  -1  16  11       33.52       17.82     12.15 o 
   0  16  11      246.41      237.75     12.42 o 
   1  16  11       68.36       92.37     11.07 o 
   2  16  11       20.14       11.55     15.54 o 
  -2  17  11        0.16        4.09     14.06 o 
  -1  17  11       32.38       42.14     12.39 o 
   0  17  11       19.29       24.24     10.49 o 
   1  17  11      156.88      180.95     12.46 o 
   2  17  11        3.33       -5.60     15.15 o 
  -2  18  11       15.90       18.09     14.35 o 
  -1  18  11       19.26       16.22     11.96 o 
   0  18  11       45.48       21.92     10.77 o 
   1  18  11        1.14       -3.88     10.93 o 
  -1  19  11        1.82        3.39     12.38 o 
   0  19  11       37.37       40.21     12.75 o 
   1  19  11       10.61        0.38     11.49 o 
  -1  20  11      184.37      159.83     14.63 o 
   0  20  11       16.13       18.12     12.87 o 
  -4   0  12        3.12       27.72     15.50 o 
  -2   0  12      239.94      200.14     21.10 o 
   0   0  12       69.70      120.16     11.40 o 
   2   0  12      270.06      262.37     18.59 o 
  -4   1  12        0.71       13.45     10.86 o 
  -3   1  12        8.76       11.32      9.51 o 
  -2   1  12      106.75       94.54      9.83 o 
  -1   1  12      461.25      450.91     23.94 o 
   0   1  12      238.42      238.21      9.33 o 
   1   1  12      159.45      121.81      9.20 o 
   2   1  12        7.55        7.80     11.63 o 
   3   1  12       95.40      118.27     18.16 o 
  -4   2  12       12.20       12.49     10.58 o 
  -3   2  12       90.04       96.50     10.49 o 
  -2   2  12      651.60      639.00     21.46 o 
  -1   2  12      257.09      234.74      9.57 o 
   0   2  12       22.12       32.81      7.24 o 
   1   2  12      110.56      141.73      9.31 o 
   2   2  12       31.32       24.82      9.21 o 
   3   2  12       43.46       23.98     17.09 o 
  -4   3  12        0.37       -7.42     11.49 o 
  -3   3  12       24.17       34.01      9.83 o 
  -2   3  12      105.91       88.78     17.01 o 
  -1   3  12      274.78      266.03      9.61 o 
   0   3  12      168.74      167.72      9.38 o 
   1   3  12       29.82       18.35      8.18 o 
   2   3  12      150.92      150.39     10.61 o 
   3   3  12        7.61       15.65     16.71 o 
  -4   4  12       24.78        9.16     11.51 o 
  -3   4  12       22.91       41.34     10.79 o 
  -2   4  12        3.38       -1.38      9.62 o 
  -1   4  12       25.12       29.04      7.60 o 
   0   4  12       13.44       10.19      7.75 o 
   1   4  12      307.61      331.63     11.63 o 
   2   4  12       17.46       16.36     10.44 o 
   3   4  12       73.58       54.13     17.72 o 
  -4   5  12       35.24       31.20     13.07 o 
  -3   5  12       83.77       89.45     12.09 o 
  -2   5  12      263.37      263.15     14.77 o 
  -1   5  12      512.71      496.28     13.67 o 
   0   5  12      519.39      502.42     14.08 o 
   1   5  12       87.39       65.48      8.13 o 
   2   5  12        0.07        2.31     10.27 o 
   3   5  12       77.77      106.97     29.26 o 
  -4   6  12       12.49        2.23     11.95 o 
  -3   6  12       14.38       29.59     12.68 o 
  -2   6  12      153.80      167.88     12.47 o 
  -1   6  12       21.45       20.76      7.84 o 
   0   6  12      177.09      198.48     10.15 o 
   1   6  12       13.62        7.78      7.66 o 
   2   6  12      188.15      189.99     12.81 o 
   3   6  12       11.15        8.73     17.51 o 
  -4   7  12        8.83       13.64     14.89 o 
  -3   7  12       10.89       24.49     11.50 o 
  -2   7  12       73.46       74.65     11.58 o 
  -1   7  12      353.83      372.00     12.05 o 
   0   7  12       21.00       14.73      8.20 o 
   1   7  12      135.81      138.49      8.99 o 
   2   7  12       12.70       20.61     10.72 o 
   3   7  12       41.29       40.25     17.88 o 
  -4   8  12       28.38       22.02     19.17 o 
  -3   8  12      159.22      142.45     13.31 o 
  -2   8  12      155.28      159.22     12.88 o 
  -1   8  12        1.35        7.62      8.04 o 
   0   8  12        2.56        1.27      7.52 o 
   1   8  12      207.36      213.91     11.01 o 
   2   8  12       67.13       61.89     11.48 o 
   3   8  12       68.38       63.61     19.10 o 
  -3   9  12        0.30       -4.86     11.37 o 
  -2   9  12      108.50       89.04     11.97 o 
  -1   9  12        1.38       -1.83      8.00 o 
   0   9  12      372.28      365.51     11.48 o 
   1   9  12       10.93       12.89      8.97 o 
   2   9  12       11.95       31.19     11.49 o 
   3   9  12        6.67      -17.30     17.30 o 
  -3  10  12       40.80       34.59     12.27 o 
  -2  10  12        0.30       -4.01     10.76 o 
  -1  10  12        0.72        1.16      7.76 o 
   0  10  12      122.45      115.37      8.98 o 
   1  10  12      252.62      271.15     11.94 o 
   2  10  12        0.53       19.33     11.45 o 
   3  10  12       84.01       74.07     19.75 o 
  -3  11  12        2.82       12.45     10.35 o 
  -2  11  12       18.66        8.98     10.54 o 
  -1  11  12      132.00      143.59     10.25 o 
   0  11  12      320.38      323.14     12.45 o 
   1  11  12        0.69       -1.60      9.26 o 
   2  11  12       32.25       32.17     11.86 o 
  -3  12  12       13.63       13.27     10.70 o 
  -2  12  12      121.88      123.61     11.52 o 
  -1  12  12       25.73       17.33      9.22 o 
   0  12  12      131.44      152.91     10.77 o 
   1  12  12        4.03       15.15      9.65 o 
   2  12  12       86.47       65.49     15.02 o 
  -3  13  12        4.54        0.12     13.34 o 
  -2  13  12       49.52       60.51     13.67 o 
  -1  13  12      157.56      167.36     12.60 o 
   0  13  12       20.87       29.04      9.92 o 
   1  13  12      144.99      160.70     12.40 o 
   2  13  12        0.30        5.98     14.37 o 
  -3  14  12       16.94       14.37     14.36 o 
  -2  14  12       42.51       38.77     15.91 o 
  -1  14  12       11.75        0.49     10.87 o 
   0  14  12        9.63        8.18      9.76 o 
   1  14  12       47.23       70.70     10.85 o 
   2  14  12       93.72      123.19     16.99 o 
  -2  15  12       63.27       70.65     14.34 o 
  -1  15  12       17.04       30.86     11.28 o 
   0  15  12      153.91      173.32     12.05 o 
   1  15  12        0.62       -3.29     10.42 o 
   2  15  12       19.40       26.50     15.85 o 
  -2  16  12        0.14      -12.64     13.92 o 
  -1  16  12        0.51        7.69     11.57 o 
   0  16  12       20.05       21.55     11.11 o 
   1  16  12       32.61       33.00     11.23 o 
  -2  17  12        7.57       29.45     14.68 o 
  -1  17  12       57.12       39.42     13.02 o 
   0  17  12       78.92      101.40     12.30 o 
   1  17  12        0.84      -11.28     12.21 o 
  -1  18  12       59.35       63.62     13.34 o 
   0  18  12       44.73       55.23     13.82 o 
  -3   0  13        2.17        3.22     15.01 o 
  -1   0  13      235.14      278.91     14.56 o 
   1   0  13      101.31       82.85     16.00 o 
   3   0  13        1.66       -6.32     24.67 o 
  -3   1  13        6.77       -9.84     10.30 o 
  -2   1  13       41.34       35.58     10.04 o 
  -1   1  13        0.50        3.36      7.56 o 
   0   1  13       21.27       39.05      8.04 o 
   1   1  13      232.23      231.14     12.30 o 
   2   1  13       86.32      120.90     20.59 o 
   3   1  13        4.60       11.54     18.57 o 
  -3   2  13        0.39       -6.00     10.61 o 
  -2   2  13       13.15        3.36      9.92 o 
  -1   2  13       60.78       55.36      8.15 o 
   0   2  13      325.82      326.11     12.24 o 
   1   2  13      131.89      117.94     12.63 o 
   2   2  13        9.27        8.33      9.78 o 
   3   2  13        6.94       27.36     19.02 o 
  -3   3  13      149.08      137.61     12.16 o 
  -2   3  13        6.09       -5.48     13.21 o 
  -1   3  13       68.71       68.31      8.99 o 
   0   3  13       42.57       56.01      8.94 o 
   1   3  13      133.51      170.80     10.60 o 
   2   3  13       17.34       17.79     10.04 o 
   3   3  13      158.20      184.71     21.19 o 
  -3   4  13      121.46      124.99     17.20 o 
  -2   4  13        1.95       11.85     10.97 o 
  -1   4  13       96.13       99.85      9.32 o 
   0   4  13      103.57      124.33     12.54 o 
   1   4  13        5.93        2.28      8.80 o 
   2   4  13       15.34       -0.75     10.92 o 
   3   4  13       20.53       30.72     18.66 o 
  -3   5  13        0.60       16.76     11.27 o 
  -2   5  13      164.56      143.01     13.34 o 
  -1   5  13       50.59       59.94      8.83 o 
   0   5  13       14.24       25.83     10.42 o 
   1   5  13      124.64      142.91      9.59 o 
   2   5  13      155.72      157.32     13.21 o 
   3   5  13        2.34        6.40     18.23 o 
  -3   6  13       94.50      108.65     12.97 o 
  -2   6  13        1.01        4.08     11.22 o 
  -1   6  13      178.02      185.68     10.42 o 
   0   6  13      193.77      177.24     10.62 o 
   1   6  13      466.21      463.59     16.79 o 
   2   6  13        8.34        5.22     11.31 o 
  -3   7  13        2.54        7.00     11.73 o 
  -2   7  13      178.06      170.89     13.50 o 
  -1   7  13       16.98       15.60      9.81 o 
   0   7  13       28.79       27.85      9.26 o 
   1   7  13       34.02       37.68      9.67 o 
   2   7  13      162.80      203.34     14.05 o 
  -3   8  13       40.95       57.99     12.96 o 
  -2   8  13       40.46       49.50     12.43 o 
  -1   8  13       81.16       96.63     11.07 o 
   0   8  13      214.56      215.58     10.54 o 
   1   8  13        1.72        3.71      9.37 o 
   2   8  13        4.15        4.34     11.87 o 
  -3   9  13      141.96      131.76     14.60 o 
  -2   9  13        9.70       11.95     12.32 o 
  -1   9  13      312.97      325.00     14.19 o 
   0   9  13        1.18        1.55      8.38 o 
   1   9  13      136.09      160.79     11.47 o 
   2   9  13        7.95        4.18     12.36 o 
  -3  10  13        0.16       -8.06     12.61 o 
  -2  10  13        1.94       -0.52     11.49 o 
  -1  10  13       20.03       14.91      9.33 o 
   0  10  13       98.30      119.72      9.99 o 
   1  10  13        8.90        8.71     15.05 o 
   2  10  13       46.81       69.65     15.35 o 
  -3  11  13       25.56       21.02     12.50 o 
  -2  11  13       55.04       47.14     11.07 o 
  -1  11  13       64.05       60.31      9.96 o 
   0  11  13       71.98       77.17     10.74 o 
   1  11  13       27.01       36.61     10.37 o 
   2  11  13       10.10       16.46     15.06 o 
  -2  12  13        0.58       15.63     11.54 o 
  -1  12  13      119.20      127.63     13.84 o 
   0  12  13        9.02       13.76     13.20 o 
   1  12  13       40.58       45.55     10.90 o 
   2  12  13        0.15       31.87     15.77 o 
  -2  13  13       96.70      114.89     15.64 o 
  -1  13  13        4.67       14.05     11.45 o 
   0  13  13        0.32        1.15     10.32 o 
   1  13  13       13.60       31.64     11.10 o 
  -2  14  13       61.25       65.62     14.78 o 
  -1  14  13        3.40       10.40     11.97 o 
   0  14  13       74.49       89.40     11.39 o 
   1  14  13      213.07      213.35     15.85 o 
  -1  15  13       13.92       -6.88     13.76 o 
   0  15  13       26.97       32.27     12.62 o 
   1  15  13      141.16      154.12     14.97 o 
  -1  16  13       10.63        4.07     14.19 o 
   0  16  13       16.11       16.45     13.10 o 
  -2   0  14      320.56      285.17     20.65 o 
   0   0  14       15.21       21.58     12.23 o 
   2   0  14      117.44      128.93     16.12 o 
  -3   1  14       63.42       49.78     11.95 o 
  -2   1  14        5.25       -3.23     10.76 o 
  -1   1  14      111.52      126.59     10.58 o 
   0   1  14       69.00       57.97      9.84 o 
   1   1  14       99.11      106.15     12.44 o 
   2   1  14      163.56      204.59     22.58 o 
  -3   2  14       23.77       28.15     11.98 o 
  -2   2  14        3.56       19.96     22.18 o 
  -1   2  14       55.90       53.26      9.89 o 
   0   2  14      106.12      112.81     10.53 o 
   1   2  14       39.99       45.77     11.75 o 
   2   2  14       19.34       21.32     11.06 o 
  -3   3  14        9.55        9.58     12.47 o 
  -2   3  14        5.25       -9.48     11.55 o 
  -1   3  14        5.03       -0.17     10.08 o 
   0   3  14      210.16      241.23     12.08 o 
   1   3  14        8.30       -7.36     11.49 o 
   2   3  14        0.93        0.97     10.92 o 
  -3   4  14       51.09       54.82     13.61 o 
  -2   4  14        9.36       18.70     12.20 o 
  -1   4  14      155.77      146.54     11.91 o 
   0   4  14       41.38       57.44     10.13 o 
   1   4  14        5.80        5.24     11.42 o 
   2   4  14        4.17        8.69     12.45 o 
  -3   5  14        6.45        9.81     13.07 o 
  -2   5  14       44.97       29.68     12.62 o 
  -1   5  14       81.67      120.63     11.65 o 
   0   5  14       37.65       49.86     10.16 o 
   1   5  14       95.78      112.35     11.35 o 
   2   5  14        1.75       -4.61     12.34 o 
  -3   6  14        8.48       36.64     25.46 o 
  -2   6  14       40.92       44.95     15.98 o 
  -1   6  14        0.22       -5.96     10.43 o 
   0   6  14        7.48       -0.54      9.77 o 
   1   6  14        5.30       -9.11     10.19 o 
   2   6  14       58.42       69.22     13.43 o 
  -3   7  14       41.99       46.23     13.22 o 
  -2   7  14       15.42       -3.76     12.07 o 
  -1   7  14      110.88       98.79     11.87 o 
   0   7  14        5.12       22.24      9.92 o 
   1   7  14       26.18       32.65     11.16 o 
   2   7  14       24.65       17.41     15.32 o 
  -2   8  14       34.59       39.33     13.09 o 
  -1   8  14       12.31       10.75     11.92 o 
   0   8  14       67.35       67.38      9.86 o 
   1   8  14       47.81       68.18     12.84 o 
   2   8  14       30.41       30.72     15.69 o 
  -2   9  14        2.29      -12.52     12.72 o 
  -1   9  14        5.46      -12.31     12.80 o 
   0   9  14      209.39      221.87     11.37 o 
   1   9  14       25.35       40.16     12.83 o 
  -2  10  14        4.88       -8.22     12.61 o 
  -1  10  14      251.88      233.61     14.15 o 
   0  10  14        0.18        6.45      9.65 o 
   1  10  14        4.57       12.25     12.46 o 
  -2  11  14        6.06        9.75     20.72 o 
  -1  11  14       46.25       38.65     11.91 o 
   0  11  14       98.93      127.64     12.17 o 
   1  11  14       61.70      100.57     16.51 o 
  -2  12  14       46.10       48.12     12.38 o 
  -1  12  14        2.81       25.53     13.98 o 
   0  12  14       25.86       41.69     11.31 o 
   1  12  14       10.32      -10.53     12.70 o 
  -1  13  14       83.39       93.27     15.44 o 
   0  13  14        5.55       24.19     12.56 o 
   0  14  14       16.08        8.00     12.83 o 
  -1   0  15       42.57       63.10     16.98 o 
   1   0  15      129.96      131.39     19.36 o 
  -2   1  15       62.28       72.35     12.69 o 
  -1   1  15       13.02       11.78     11.54 o 
   0   1  15       44.51       42.01     10.80 o 
   1   1  15        3.51       -5.38     12.36 o 
  -2   2  15        5.91       -3.25     11.56 o 
  -1   2  15       53.28       86.11     14.06 o 
   0   2  15       80.41       96.06     11.26 o 
   1   2  15       29.59       30.87     12.85 o 
  -2   3  15        6.53        8.34     13.79 o 
  -1   3  15      117.33      124.84     14.87 o 
   0   3  15       39.13       34.17     10.72 o 
   1   3  15       35.82       14.60     12.54 o 
  -2   4  15       71.89       59.56     20.57 o 
  -1   4  15       19.14       30.17     13.12 o 
   0   4  15      214.37      227.04     12.86 o 
   1   4  15        2.81        5.77     11.10 o 
  -2   5  15      111.05      108.08     14.52 o 
  -1   5  15       28.00       38.29     18.66 o 
   0   5  15        0.60      -10.42     10.42 o 
   1   5  15       43.01       71.14     11.77 o 
  -2   6  15        3.37        7.27     13.53 o 
  -1   6  15        8.68        1.50     13.13 o 
   0   6  15        7.01        6.38     10.65 o 
   1   6  15       72.43       99.88     12.66 o 
  -2   7  15       19.48       15.01     16.13 o 
  -1   7  15        9.51       12.02     13.51 o 
   0   7  15       60.29       62.68     10.49 o 
   1   7  15       10.74        7.73     11.58 o 
  -2   8  15       25.99       34.13     14.11 o 
  -1   8  15       21.61       25.36     13.98 o 
   0   8  15       69.76       92.24     10.75 o 
   1   8  15      181.47      202.92     15.76 o 
  -1   9  15       10.40       22.48     12.45 o 
   0   9  15        3.94       13.01     11.00 o 
  -1  10  15        6.76       24.73     12.17 o 
   0  10  15       41.35       35.91     12.94 o 
   0   0  16       24.11       -6.20     22.84 o 
  -1   1  16        8.33       -1.88     13.86 o 
   0   1  16        1.45      -11.08     11.08 o 
  -1   2  16       72.43       91.81     15.41 o 
   0   2  16       14.06        5.63     11.54 o 
  -1   3  16        3.51        6.81     14.07 o 
   0   3  16       30.14       34.99     11.73 o 
  -1   4  16      101.22       84.60     15.16 o 
   0   4  16        5.04       14.77     12.98 o 
                                                 
